# Supplementary material for: Single-gold etching at the hypercarbon atom of C-centred hexagold(I) clusters protected by chiral N-heterocyclic carbenes
Source: Nat Commun. 2024 Jun 12;15:5024. doi: 10.1038/s41467-024-49295-w (PMC11169362; doi:10.1038/s41467-024-49295-w)
Supplement: Supplementary file 3 — Source Data [file 41467_2024_49295_MOESM3_ESM.xlsx]

## Sheet: Figure 3a_Source Data
X Em SS1NHC	Y Em SS1NHC			X Em SS2NHC	Y Em SS2NHC				X Em 1TPP	Y Em 1TPP			X Em 2TPP	Y Em 2TPP
380	0.00624733			520	0.00385305				370	0.00330105			450.5	0.00132396
380.5	0.00613479			520.5	0.00400687				370.5	0.00280996			451	0.00137843
381	0.00608044			521	0.00414102				371	0.00227808			451.5	0.00133026
381.5	0.00606274			521.5	0.00426357				371.5	0.00190723			452	0.00135026
382	0.00596273			522	0.00438137				372	0.00161613			452.5	0.00126764
382.5	0.00593388			522.5	0.00445408				372.5	0.00139893			453	0.00136333
383	0.00580254			523	0.00450497				373	0.00122931			453.5	0.00136976
383.5	0.00592611			523.5	0.00451964				373.5	0.00108359			454	0.00128486
384	0.00585976			524	0.00452315				374	0.00101547			454.5	0.00131771
384.5	0.0058103			524.5	0.0044869				374.5	0.000929889			455	0.00137739
385	0.00584079			525	0.0044323				375	0.000893165			455.5	0.00127768
385.5	0.00572428			525.5	0.00435179				375.5	0.000869909			456	0.00131181
386	0.00562929			526	0.00427361				376	0.000824709			456.5	0.00126856
386.5	0.00558698			526.5	0.00420824				376.5	0.000780712			457	0.00125494
387	0.0055943			527	0.00415464				377	0.000765598			457.5	0.00136399
387.5	0.00552235			527.5	0.00412591				377.5	0.000764582			458	0.00133424
388	0.00567504			528	0.00412506				378	0.000751411			458.5	0.0013117
388.5	0.00544894			528.5	0.00414923				378.5	0.000728079			459	0.00129458
389	0.00539291			529	0.00420129				379	0.000687492			459.5	0.00132304
389.5	0.00546257			529.5	0.00427943				379.5	0.000701046			460	0.00134392
390	0.00545322			530	0.00438098				380	0.000688166			460.5	0.00136226
390.5	0.00535109			530.5	0.00453119				380.5	0.000671921			461	0.00136564
391	0.00532254			531	0.00470138				381	0.000632236			461.5	0.00138762
391.5	0.0053255			531.5	0.0048837				381.5	0.000625577			462	0.00139308
392	0.00527437			532	0.00507725				382	0.000619792			462.5	0.00142887
392.5	0.00530904			532.5	0.00527935				382.5	0.000596204			463	0.00137293
393	0.00522319			533	0.00553252				383	0.000578813			463.5	0.00143936
393.5	0.00523347			533.5	0.00579393				383.5	0.000577679			464	0.00146096
394	0.00524472			534	0.00607049				384	0.000576732			464.5	0.00152156
394.5	0.00531659			534.5	0.00633972				384.5	0.000533124			465	0.00157008
395	0.00527503			535	0.00663977				385	0.000514765			465.5	0.00156547
395.5	0.00514356			535.5	0.00695997				385.5	0.000538726			466	0.00159997
396	0.00520497			536	0.0073192				386	0.000553258			466.5	0.00156639
396.5	0.00524379			536.5	0.00767728				386.5	0.000510633			467	0.00165439
397	0.00515988			537	0.00805691				387	0.000539747			467.5	0.00172637
397.5	0.00506119			537.5	0.00843911				387.5	0.000527345			468	0.00178267
398	0.00505987			538	0.00884751				388	0.000512465			468.5	0.00180562
398.5	0.00495963			538.5	0.00929855				388.5	0.00050971			469	0.00187848
399	0.00497304			539	0.00978817				389	0.000540264			469.5	0.00189284
399.5	0.00490462			539.5	0.0102214				389.5	0.00056434			470	0.00189331
400	0.00474818			540	0.010752				390	0.000545168			470.5	0.00207636
400.5	0.00474452			540.5	0.0112358				390.5	0.000552459			471	0.00210031
401	0.00478762			541	0.0118008				391	0.000574276			471.5	0.00217026
401.5	0.00449146			541.5	0.0123829				391.5	0.000594525			472	0.00227998
402	0.0045804			542	0.013014				392	0.000564589			472.5	0.002294
402.5	0.00463943			542.5	0.0136613				392.5	0.000600156			473	0.00243393
403	0.00448312			543	0.0142783				393	0.000605693			473.5	0.002514
403.5	0.00442502			543.5	0.014956				393.5	0.000624393			474	0.00260381
404	0.00442347			544	0.0157053				394	0.000651772			474.5	0.00275854
404.5	0.00440264			544.5	0.0164336				394.5	0.000709037			475	0.00285664
405	0.00444593			545	0.017213				395	0.00072211			475.5	0.00288802
405.5	0.00446058			545.5	0.0180737				395.5	0.00073047			476	0.00301682
406	0.00442264			546	0.0189181				396	0.000774619			476.5	0.00322557
406.5	0.00440084			546.5	0.0197992				396.5	0.000808687			477	0.00335375
407	0.00435912			547	0.020721				397	0.000855178			477.5	0.00343586
407.5	0.00442471			547.5	0.0216926				397.5	0.000895065			478	0.00372392
408	0.00444342			548	0.0226561				398	0.000940243			478.5	0.00393691
408.5	0.00439555			548.5	0.0236937				398.5	0.000979613			479	0.00415005
409	0.00441289			549	0.0247982				399	0.00106437			479.5	0.00437839
409.5	0.00430986			549.5	0.0258961				399.5	0.00107315			480	0.00460732
410	0.00439441			550	0.0269864				400	0.00115595			480.5	0.00490403
410.5	0.00443252			550.5	0.0282122				400.5	0.00122161			481	0.00520509
411	0.00448087			551	0.0294399				401	0.00128351			481.5	0.00546075
411.5	0.00437859			551.5	0.0307578				401.5	0.00139754			482	0.00584052
412	0.00442921			552	0.0321217				402	0.00149711			482.5	0.00628427
412.5	0.00453919			552.5	0.0334459				402.5	0.00157358			483	0.00661122
413	0.00449733			553	0.0348537				403	0.00167719			483.5	0.00705569
413.5	0.00442378			553.5	0.0363156				403.5	0.00184145			484	0.00744805
414	0.00446177			554	0.0379039				404	0.00197125			484.5	0.0079412
414.5	0.00444831			554.5	0.0395027				404.5	0.00212765			485	0.0083229
415	0.00441148			555	0.0411005				405	0.00225732			485.5	0.00884653
415.5	0.00445872			555.5	0.0428367				405.5	0.00247845			486	0.00938618
416	0.00438014			556	0.0444906				406	0.00268059			486.5	0.00980348
416.5	0.00455472			556.5	0.0462626				406.5	0.0028915			487	0.0104814
417	0.00463237			557	0.0480997				407	0.00311977			487.5	0.0111046
417.5	0.00454819			557.5	0.0500121				407.5	0.00334704			488	0.0117797
418	0.00468782			558	0.0519356				408	0.00359996			488.5	0.0125218
418.5	0.00470653			558.5	0.0539423				408.5	0.00387799			489	0.0133344
419	0.00472546			559	0.0558961				409	0.00415937			489.5	0.0141667
419.5	0.00465752			559.5	0.0581233				409.5	0.00451716			490	0.0150018
420	0.00478127			560	0.0602186				410	0.00484187			490.5	0.0157831
420.5	0.00488812			560.5	0.0623678				410.5	0.00520593			491	0.0167183
421	0.00488084			561	0.0647036				411	0.00561734			491.5	0.0177636
421.5	0.00509256			561.5	0.0669985				411.5	0.00599732			492	0.0187201
422	0.00521309			562	0.0693519				412	0.00644871			492.5	0.0197872
422.5	0.00529139			562.5	0.0718008				412.5	0.00688978			493	0.0209492
423	0.00542114			563	0.0742635				413	0.007425			493.5	0.0220948
423.5	0.00530481			563.5	0.0767918				413.5	0.00794796			494	0.0233865
424	0.00536494			564	0.0793279				414	0.00854214			494.5	0.0246111
424.5	0.00545586			564.5	0.0820987				414.5	0.00906975			495	0.0261211
425	0.00564628			565	0.0847885				415	0.00968215			495.5	0.0275774
425.5	0.00578154			565.5	0.0875098				415.5	0.0103969			496	0.0290438
426	0.00557326			566	0.0903012				416	0.0110695			496.5	0.0307148
426.5	0.0056243			566.5	0.093118				416.5	0.0118214			497	0.0321753
427	0.00579954			567	0.0960359				417	0.0125784			497.5	0.0340268
427.5	0.00584008			567.5	0.0991433				417.5	0.0133711			498	0.0357912
428	0.00586585			568	0.102146				418	0.0142716			498.5	0.0378595
428.5	0.00610894			568.5	0.105179				418.5	0.015194			499	0.0399116
429	0.00597751			569	0.108333				419	0.0160666			499.5	0.0418926
429.5	0.00614882			569.5	0.111615				419.5	0.0170752			500	0.0441054
430	0.00628805			570	0.114915				420	0.0180425			500.5	0.0465086
430.5	0.00665383			570.5	0.118184				420.5	0.0191747			501	0.0488049
431	0.00661761			571	0.121628				421	0.0203131			501.5	0.0513208
431.5	0.00686378			571.5	0.125052				421.5	0.0214437			502	0.0540686
432	0.00699865			572	0.128491				422	0.022706			502.5	0.0566182
432.5	0.00721615			572.5	0.13229				422.5	0.0239515			503	0.0595024
433	0.00759746			573	0.135989				423	0.0252167			503.5	0.0625125
433.5	0.00783445			573.5	0.13937				423.5	0.0266462			504	0.0653723
434	0.00818126			574	0.142898				424	0.0280752			504.5	0.0688042
434.5	0.00850649			574.5	0.146712				424.5	0.0295414			505	0.0720121
435	0.00866823			575	0.150671				425	0.0310251			505.5	0.0753664
435.5	0.00928406			575.5	0.154429				425.5	0.0325981			506	0.078933
436	0.00949344			576	0.158392				426	0.0343047			506.5	0.0825187
436.5	0.00989381			576.5	0.162264				426.5	0.0359916			507	0.0865608
437	0.0104665			577	0.166236				427	0.0377013			507.5	0.0905156
437.5	0.010692			577.5	0.170292				427.5	0.0395611			508	0.094488
438	0.011279			578	0.174412				428	0.0412891			508.5	0.0985725
438.5	0.0119084			578.5	0.178435				428.5	0.0432575			509	0.102741
439	0.0124505			579	0.182594				429	0.0453517			509.5	0.107283
439.5	0.013015			579.5	0.187033				429.5	0.047371			510	0.11196
440	0.0136022			580	0.191432				430	0.0494668			510.5	0.116418
440.5	0.014359			580.5	0.195758				430.5	0.0515368			511	0.121333
441	0.0150563			581	0.200047				431	0.053749			511.5	0.126131
441.5	0.0158469			581.5	0.204433				431.5	0.0560435			512	0.131125
442	0.016607			582	0.208991				432	0.0584799			512.5	0.136221
442.5	0.0172087			582.5	0.213343				432.5	0.0607639			513	0.141902
443	0.0181539			583	0.217858				433	0.0632504			513.5	0.147158
443.5	0.0192553			583.5	0.222436				433.5	0.0656843			514	0.152702
444	0.020316			584	0.227343				434	0.0683156			514.5	0.158639
444.5	0.0213527			584.5	0.231841				434.5	0.0711118			515	0.164385
445	0.0225381			585	0.236631				435	0.0738981			515.5	0.170165
445.5	0.023917			585.5	0.241263				435.5	0.0766082			516	0.176133
446	0.0249535			586	0.245879				436	0.0794705			516.5	0.18243
446.5	0.026343			586.5	0.25065				436.5	0.0823427			517	0.188545
447	0.0274663			587	0.255545				437	0.0855194			517.5	0.195309
447.5	0.0289129			587.5	0.26041				437.5	0.088762			518	0.201854
448	0.0308781			588	0.265256				438	0.0918022			518.5	0.208629
448.5	0.0323748			588.5	0.270124				438.5	0.0950473			519	0.215704
449	0.0340774			589	0.275088				439	0.0982403			519.5	0.222177
449.5	0.036157			589.5	0.280238				439.5	0.101598			520	0.229323
450	0.0380174			590	0.285406				440	0.105156			520.5	0.236401
450.5	0.0398902			590.5	0.290379				440.5	0.108568			521	0.243249
451	0.042099			591	0.295395				441	0.112261			521.5	0.250463
451.5	0.0441571			591.5	0.300583				441.5	0.115765			522	0.257715
452	0.0467821			592	0.30597				442	0.119381			522.5	0.264922
452.5	0.0491132			592.5	0.311391				442.5	0.123185			523	0.272553
453	0.0512141			593	0.316239				443	0.127111			523.5	0.279938
453.5	0.0537288			593.5	0.321495				443.5	0.130981			524	0.287045
454	0.0566436			594	0.327016				444	0.135012			524.5	0.2943
454.5	0.0594235			594.5	0.332291				444.5	0.138912			525	0.301864
455	0.0625902			595	0.337809				445	0.14314			525.5	0.309657
455.5	0.0653709			595.5	0.343264				445.5	0.147293			526	0.316969
456	0.0690609			596	0.348537				446	0.151587			526.5	0.324296
456.5	0.0729102			596.5	0.353804				446.5	0.15603			527	0.332179
457	0.0759957			597	0.359089				447	0.160678			527.5	0.339578
457.5	0.0799089			597.5	0.364778				447.5	0.164909			528	0.347909
458	0.0840242			598	0.370592				448	0.169696			528.5	0.35561
458.5	0.0883782			598.5	0.376108				448.5	0.174402			529	0.36321
459	0.0919411			599	0.381565				449	0.179071			529.5	0.37145
459.5	0.0968024			599.5	0.386901				449.5	0.183856			530	0.379335
460	0.10114			600	0.392612				450	0.18857			530.5	0.387073
460.5	0.105811			600.5	0.398443				450.5	0.193797			531	0.39586
461	0.110721			601	0.403796				451	0.198794			531.5	0.403574
461.5	0.11622			601.5	0.409811				451.5	0.203949			532	0.411868
462	0.121704			602	0.415451				452	0.209263			532.5	0.420181
462.5	0.126497			602.5	0.420994				452.5	0.214204			533	0.428
463	0.132732			603	0.426493				453	0.219656			533.5	0.436769
463.5	0.138409			603.5	0.431929				453.5	0.225204			534	0.444994
464	0.144504			604	0.437553				454	0.230568			534.5	0.453681
464.5	0.151009			604.5	0.443519				454.5	0.236036			535	0.461964
465	0.157338			605	0.449396				455	0.241688			535.5	0.47046
465.5	0.164487			605.5	0.454842				455.5	0.247109			536	0.479601
466	0.171078			606	0.460899				456	0.253133			536.5	0.488047
466.5	0.178486			606.5	0.466298				456.5	0.258963			537	0.496408
467	0.186439			607	0.472294				457	0.264897			537.5	0.50495
467.5	0.19331			607.5	0.478068				457.5	0.270821			538	0.513175
468	0.200461			608	0.483411				458	0.276454			538.5	0.522313
468.5	0.208277			608.5	0.488952				458.5	0.28263			539	0.531108
469	0.215692			609	0.495172				459	0.28913			539.5	0.540091
469.5	0.222258			609.5	0.501083				459.5	0.295197			540	0.54938
470	0.231084			610	0.506748				460	0.301427			540.5	0.556632
470.5	0.238154			610.5	0.512515				460.5	0.30748			541	0.565646
471	0.24549			611	0.518547				461	0.313685			541.5	0.574759
471.5	0.254254			611.5	0.524368				461.5	0.32055			542	0.583911
472	0.261147			612	0.529906				462	0.326456			542.5	0.591854
472.5	0.268301			612.5	0.535549				462.5	0.332887			543	0.601005
473	0.276426			613	0.541043				463	0.339771			543.5	0.609767
473.5	0.284791			613.5	0.547232				463.5	0.345859			544	0.618383
474	0.293039			614	0.552933				464	0.352536			544.5	0.627124
474.5	0.300233			614.5	0.559127				464.5	0.359385			545	0.635339
475	0.308512			615	0.56502				465	0.365903			545.5	0.644972
475.5	0.316886			615.5	0.570251				465.5	0.372449			546	0.653096
476	0.324679			616	0.575997				466	0.378934			546.5	0.661858
476.5	0.333577			616.5	0.581917				466.5	0.385403			547	0.670501
477	0.340768			617	0.587826				467	0.392664			547.5	0.678813
477.5	0.34947			617.5	0.593434				467.5	0.398647			548	0.68746
478	0.358571			618	0.599613				468	0.405397			548.5	0.696012
478.5	0.3666			618.5	0.605007				468.5	0.411849			549	0.703572
479	0.375229			619	0.610594				469	0.418479			549.5	0.712819
479.5	0.384686			619.5	0.616291				469.5	0.42482			550	0.720511
480	0.39436			620	0.622123				470	0.43161			550.5	0.728566
480.5	0.404336			620.5	0.627786				470.5	0.438167			551	0.736499
481	0.41297			621	0.633826				471	0.444721			551.5	0.744736
481.5	0.421969			621.5	0.639271				471.5	0.45118			552	0.753236
482	0.430478			622	0.644748				472	0.457487			552.5	0.760047
482.5	0.439738			622.5	0.650571				472.5	0.4643			553	0.768023
483	0.449309			623	0.656524				473	0.47059			553.5	0.775888
483.5	0.458212			623.5	0.661825				473.5	0.476784			554	0.783857
484	0.465955			624	0.6678				474	0.482791			554.5	0.791832
484.5	0.475382			624.5	0.673774				474.5	0.489011			555	0.798604
485	0.482688			625	0.678742				475	0.495088			555.5	0.806373
485.5	0.491719			625.5	0.68398				475.5	0.501517			556	0.813268
486	0.50165			626	0.689533				476	0.507411			556.5	0.820653
486.5	0.51046			626.5	0.695512				476.5	0.513216			557	0.827778
487	0.519606			627	0.700689				477	0.51915			557.5	0.83454
487.5	0.528729			627.5	0.705852				477.5	0.525778			558	0.840695
488	0.537182			628	0.710291				478	0.531659			558.5	0.848317
488.5	0.545922			628.5	0.716831				478.5	0.537733			559	0.854414
489	0.555239			629	0.721404				479	0.543876			559.5	0.860345
489.5	0.563631			629.5	0.726957				479.5	0.549356			560	0.866169
490	0.573914			630	0.732465				480	0.555192			560.5	0.872249
490.5	0.582645			630.5	0.737092				480.5	0.560999			561	0.878364
491	0.591195			631	0.742284				481	0.567731			561.5	0.884612
491.5	0.598302			631.5	0.747827				481.5	0.573437			562	0.889782
492	0.606905			632	0.75269				482	0.579271			562.5	0.89514
492.5	0.614476			632.5	0.758314				482.5	0.584687			563	0.900737
493	0.62093			633	0.762427				483	0.59096			563.5	0.905987
493.5	0.630305			633.5	0.767516				483.5	0.597113			564	0.911144
494	0.640743			634	0.772976				484	0.602611			564.5	0.915716
494.5	0.64699			634.5	0.777786				484.5	0.608023			565	0.921868
495	0.655893			635	0.783136				485	0.61426			565.5	0.925659
495.5	0.661739			635.5	0.787325				485.5	0.619647			566	0.930059
496	0.668184			636	0.792222				486	0.626074			566.5	0.934545
496.5	0.67677			636.5	0.797728				486.5	0.630794			567	0.938411
497	0.682143			637	0.802289				487	0.637576			567.5	0.942406
497.5	0.691889			637.5	0.806853				487.5	0.643277			568	0.945829
498	0.700416			638	0.811604				488	0.649072			568.5	0.950432
498.5	0.705958			638.5	0.815668				488.5	0.655943			569	0.954303
499	0.713956			639	0.820265				489	0.661609			569.5	0.95802
499.5	0.722409			639.5	0.824826				489.5	0.667429			570	0.961046
500	0.730827			640	0.828968				490	0.672872			570.5	0.96437
500.5	0.73706			640.5	0.83381				490.5	0.678468			571	0.966928
501	0.743775			641	0.83772				491	0.68416			571.5	0.970998
501.5	0.752069			641.5	0.841706				491.5	0.689572			572	0.973339
502	0.758338			642	0.845575				492	0.694577			572.5	0.977306
502.5	0.768018			642.5	0.850541				492.5	0.699874			573	0.980071
503	0.77561			643	0.854139				493	0.706008			573.5	0.98171
503.5	0.780498			643.5	0.859076				493.5	0.710638			574	0.983861
504	0.788651			644	0.863359				494	0.715837			574.5	0.986072
504.5	0.796125			644.5	0.866807				494.5	0.721361			575	0.986988
505	0.804145			645	0.870215				495	0.725659			575.5	0.990227
505.5	0.810701			645.5	0.874289				495.5	0.731479			576	0.990293
506	0.820239			646	0.879091				496	0.736388			576.5	0.992638
506.5	0.828472			646.5	0.882529				496.5	0.741894			577	0.993948
507	0.835835			647	0.886176				497	0.746916			577.5	0.993965
507.5	0.841173			647.5	0.889141				497.5	0.752521			578	0.995228
508	0.851444			648	0.894248				498	0.758049			578.5	0.997022
508.5	0.856473			648.5	0.896768				498.5	0.763841			579	0.997358
509	0.861688			649	0.900751				499	0.769004			579.5	0.99906
509.5	0.869293			649.5	0.903407				499.5	0.773688			580	0.997801
510	0.878015			650	0.907656				500	0.779779			580.5	0.999232
510.5	0.882612			650.5	0.910882				500.5	0.785484			581	0.999848
511	0.889062			651	0.913757				501	0.791471			581.5	0.999826
511.5	0.897034			651.5	0.917302				501.5	0.797351			582	1
512	0.902849			652	0.920272				502	0.803312			582.5	0.999842
512.5	0.907543			652.5	0.923198				502.5	0.808933			583	0.999885
513	0.916331			653	0.924736				503	0.81469			583.5	0.999617
513.5	0.922605			653.5	0.928485				503.5	0.820677			584	0.998615
514	0.925186			654	0.93138				504	0.827035			584.5	0.997842
514.5	0.932068			654.5	0.934952				504.5	0.83353			585	0.996788
515	0.937018			655	0.93682				505	0.839719			585.5	0.995822
515.5	0.9445			655.5	0.940085				505.5	0.845899			586	0.994594
516	0.944615			656	0.942863				506	0.852731			586.5	0.994117
516.5	0.950227			656.5	0.946167				506.5	0.858371			587	0.99147
517	0.957338			657	0.949453				507	0.864609			587.5	0.989761
517.5	0.960286			657.5	0.951512				507.5	0.871151			588	0.987809
518	0.96561			658	0.954487				508	0.877501			588.5	0.985857
518.5	0.966969			658.5	0.955981				508.5	0.884274			589	0.985411
519	0.972188			659	0.959533				509	0.890003			589.5	0.983303
519.5	0.974937			659.5	0.960515				509.5	0.895944			590	0.980112
520	0.978621			660	0.962827				510	0.902476			590.5	0.977575
520.5	0.983284			660.5	0.964572				510.5	0.907403			591	0.973805
521	0.984409			661	0.967347				511	0.913192			591.5	0.974163
521.5	0.983399			661.5	0.969337				511.5	0.91862			592	0.971086
522	0.987815			662	0.971238				512	0.924565			592.5	0.96785
522.5	0.991066			662.5	0.971277				512.5	0.929734			593	0.965644
523	0.990294			663	0.973706				513	0.934736			593.5	0.962469
523.5	0.994022			663.5	0.976739				513.5	0.939878			594	0.959631
524	0.995509			664	0.979003				514	0.944077			594.5	0.957804
524.5	0.997935			664.5	0.979785				514.5	0.948968			595	0.953726
525	0.995443			665	0.978718				515	0.953894			595.5	0.950605
525.5	0.999638			665.5	0.981076				515.5	0.957941			596	0.947127
526	1			666	0.98208				516	0.962245			596.5	0.945124
526.5	0.999996			666.5	0.983425				516.5	0.966406			597	0.939687
527	0.9982			667	0.98476				517	0.97051			597.5	0.937963
527.5	0.997106			667.5	0.985669				517.5	0.97449			598	0.933387
528	0.997124			668	0.987145				518	0.97728			598.5	0.930055
528.5	0.999907			668.5	0.988098				518.5	0.980413			599	0.925781
529	0.996846			669	0.990505				519	0.985126			599.5	0.922521
529.5	0.995756			669.5	0.989228				519.5	0.986974			600	0.917669
530	0.994979			670	0.991567				520	0.989135			600.5	0.913513
530.5	0.992721			670.5	0.993297				520.5	0.991192			601	0.909626
531	0.988049			671	0.992432				521	0.992915			601.5	0.904708
531.5	0.986716			671.5	0.993578				521.5	0.995677			602	0.900351
532	0.98384			672	0.993765				522	0.996467			602.5	0.89713
532.5	0.979071			672.5	0.996107				522.5	0.99702			603	0.891052
533	0.979481			673	0.994391				523	0.999153			603.5	0.886399
533.5	0.972241			673.5	0.99522				523.5	0.999467			604	0.881323
534	0.971103			674	0.995968				524	1			604.5	0.878554
534.5	0.966202			674.5	0.997296				524.5	0.999505			605	0.872285
535	0.962183			675	0.996652				525	0.999467			605.5	0.866836
535.5	0.957012			675.5	0.996706				525.5	0.999752			606	0.862291
536	0.953403			676	0.999099				526	0.998724			606.5	0.857289
536.5	0.953072			676.5	0.998726				526.5	0.998657			607	0.853008
537	0.947522			677	0.998475				527	0.997981			607.5	0.847798
537.5	0.945043			677.5	0.999328				527.5	0.996601			608	0.841055
538	0.940371			678	1				528	0.996077			608.5	0.836842
538.5	0.937636			678.5	0.998341				528.5	0.994525			609	0.833016
539	0.933131			679	0.998704				529	0.993173			609.5	0.826429
539.5	0.932677			679.5	0.997785				529.5	0.991963			610	0.821799
540	0.929867			680	0.997615				530	0.990497			610.5	0.816778
540.5	0.921925			680.5	0.996355				530.5	0.989097			611	0.810258
541	0.918965			681	0.994615				531	0.98764			611.5	0.805774
541.5	0.91548			681.5	0.995424				531.5	0.987145			612	0.800133
542	0.916389			682	0.993088				532	0.984641			612.5	0.794879
542.5	0.909158			682.5	0.992052				532.5	0.983089			613	0.788589
543	0.905858			683	0.99337				533	0.981651			613.5	0.785189
543.5	0.905823			683.5	0.992764				533.5	0.979899			614	0.778875
544	0.89909			684	0.991623				534	0.978575			614.5	0.77337
544.5	0.89474			684.5	0.990488				534.5	0.976147			615	0.767345
545	0.89129			685	0.987915				535	0.9745			615.5	0.763447
545.5	0.887104			685.5	0.987871				535.5	0.973195			616	0.756641
546	0.883001			686	0.987864				536	0.970586			616.5	0.752051
546.5	0.880221			686.5	0.987199				536.5	0.969796			617	0.745513
547	0.87746			687	0.983727				537	0.966777			617.5	0.739613
547.5	0.872532			687.5	0.983666				537.5	0.965187			618	0.734982
548	0.86819			688	0.983695				538	0.962425			618.5	0.729644
548.5	0.863364			688.5	0.982618				538.5	0.960521			619	0.722068
549	0.860611			689	0.979573				539	0.959074			619.5	0.717654
549.5	0.856495			689.5	0.980345				539.5	0.95716			620	0.71238
550	0.854055			690	0.977314				540	0.95596			620.5	0.704809
550.5	0.847848			690.5	0.974076				540.5	0.951206			621	0.700473
551	0.84431			691	0.972585				541	0.948609			621.5	0.694763
551.5	0.841557			691.5	0.972385				541.5	0.947579			622	0.690013
552	0.83332			692	0.970414				542	0.945269			622.5	0.684401
552.5	0.832619			692.5	0.966759				542.5	0.943027			623	0.677336
553	0.825666			693	0.965992				543	0.941203			623.5	0.672805
553.5	0.821607			693.5	0.962983				543.5	0.938376			624	0.667013
554	0.815898			694	0.961704				544	0.936404			624.5	0.662602
554.5	0.81337			694.5	0.959531				544.5	0.934148			625	0.655946
555	0.80932			695	0.958544				545	0.93103			625.5	0.649996
555.5	0.806479			695.5	0.956497				545.5	0.928696			626	0.645127
556	0.800717			696	0.952387				546	0.926259			626.5	0.637876
556.5	0.795331			696.5	0.950533				546.5	0.923545			627	0.635103
557	0.791964			697	0.949665				547	0.92196			627.5	0.628305
557.5	0.786414			697.5	0.947148				547.5	0.918793			628	0.62405
558	0.781142			698	0.941942				548	0.916057			628.5	0.62002
558.5	0.776898			698.5	0.940716				548.5	0.913596			629	0.612126
559	0.772579			699	0.93588				549	0.910664			629.5	0.60706
559.5	0.766941			699.5	0.936723				549.5	0.908173			630	0.600998
560	0.763116			700	0.934879				550	0.906273			630.5	0.597041
560.5	0.758215			700.5	0.928851				550.5	0.902665			631	0.591991
561	0.75199			701	0.926578				551	0.899874			631.5	0.586269
561.5	0.747957			701.5	0.924648				551.5	0.896848			632	0.580179
562	0.742999			702	0.921154				552	0.893407			632.5	0.574238
562.5	0.739372			702.5	0.918808				552.5	0.891145			633	0.569598
563	0.733549			703	0.91433				553	0.888212			633.5	0.566494
563.5	0.729697			703.5	0.912188				553.5	0.885261			634	0.559619
564	0.721977			704	0.911486				554	0.882383			634.5	0.554586
564.5	0.71708			704.5	0.90598				554.5	0.878927			635	0.549362
565	0.712615			705	0.902064				555	0.876232			635.5	0.541634
565.5	0.708265			705.5	0.89813				555.5	0.87207			636	0.538047
566	0.703849			706	0.898142				556	0.869524			636.5	0.53261
566.5	0.698215			706.5	0.893873				556.5	0.867452			637	0.528279
567	0.691959			707	0.891429				557	0.862581			637.5	0.523214
567.5	0.689436			707.5	0.886045				557.5	0.860656			638	0.51683
568	0.683718			708	0.882877				558	0.856549			638.5	0.511263
568.5	0.678464			708.5	0.881055				558.5	0.853488			639	0.506998
569	0.67482			709	0.874742				559	0.849916			639.5	0.502942
569.5	0.668925			709.5	0.872072				559.5	0.84556			640	0.495711
570	0.662462			710	0.865513				560	0.842781			640.5	0.491601
570.5	0.658395			710.5	0.863617				560.5	0.838842			641	0.487219
571	0.654027			711	0.859848				561	0.835143			641.5	0.48028
571.5	0.648199			711.5	0.859353				561.5	0.832647			642	0.477579
572	0.644365			712	0.852843				562	0.82794			642.5	0.471947
572.5	0.642173			712.5	0.851325				562.5	0.824624			643	0.467888
573	0.63597			713	0.845509				563	0.821428			643.5	0.462769
573.5	0.630239			713.5	0.842771				563.5	0.817302			644	0.459273
574	0.625487			714	0.838532				564	0.813923			644.5	0.455247
574.5	0.619223			714.5	0.83599				564.5	0.810469			645	0.45033
575	0.615226			715	0.828686				565	0.806037			645.5	0.444335
575.5	0.610068			715.5	0.823815				565.5	0.803035			646	0.440758
576	0.603001			716	0.824376				566	0.798512			646.5	0.435554
576.5	0.600469			716.5	0.818165				566.5	0.794672			647	0.429892
577	0.594451			717	0.81203				567	0.791233			647.5	0.425728
577.5	0.589024			717.5	0.807092				567.5	0.786887			648	0.419856
578	0.583973			718	0.804219				568	0.782954			648.5	0.413673
578.5	0.58107			718.5	0.802696				568.5	0.778873			649	0.411014
579	0.573645			719	0.799461				569	0.775922			649.5	0.407789
579.5	0.570129			719.5	0.791664				569.5	0.771662			650	0.402726
580	0.565528			720	0.789715				570	0.768128			650.5	0.398886
580.5	0.561928			720.5	0.781202				570.5	0.76407			651	0.396543
581	0.557463			721	0.781838				571	0.760386			651.5	0.389442
581.5	0.55351			721.5	0.770416				571.5	0.757015			652	0.383828
582	0.549963			722	0.764619				572	0.752857			652.5	0.379876
582.5	0.544453			722.5	0.766953				572.5	0.748486			653	0.373916
583	0.539864			723	0.763759				573	0.745756			653.5	0.371276
583.5	0.53461			723.5	0.758058				573.5	0.741025			654	0.370154
584	0.532515			724	0.750848				574	0.737293			654.5	0.363703
584.5	0.527181			724.5	0.746504				574.5	0.733406			655	0.35947
585	0.521079			725	0.741337				575	0.729302			655.5	0.358404
585.5	0.516504			725.5	0.739906				575.5	0.724796			656	0.355432
586	0.512887			726	0.734161				576	0.721129			656.5	0.347815
586.5	0.50949			726.5	0.725517				576.5	0.716979			657	0.343168
587	0.504116			727	0.724252				577	0.713178			657.5	0.341278
587.5	0.499947			727.5	0.718692				577.5	0.70834			658	0.332853
588	0.494			728	0.711807				578	0.704168			658.5	0.328149
588.5	0.492279			728.5	0.708937				578.5	0.700741			659	0.325579
589	0.48691			729	0.70345				579	0.696635			659.5	0.323943
589.5	0.481268			729.5	0.695792				579.5	0.692834			660	0.320498
590	0.475502			730	0.69607				580	0.688928			660.5	0.314121
590.5	0.471972			730.5	0.686085				580.5	0.68515			661	0.31113
591	0.471037			731	0.681921				581	0.68146			661.5	0.304021
591.5	0.466294			731.5	0.680769				581.5	0.677305			662	0.306322
592	0.461208			732	0.675165				582	0.674116			662.5	0.299608
592.5	0.455962			732.5	0.668263				582.5	0.669042			663	0.297117
593	0.452693			733	0.666104				583	0.664517			663.5	0.29409
593.5	0.448996			733.5	0.668937				583.5	0.662142			664	0.284949
594	0.444743			734	0.659798				584	0.658259			664.5	0.286813
594.5	0.440987			734.5	0.659048				584.5	0.653886			665	0.281561
595	0.438786			735	0.653332				585	0.649239			665.5	0.276018
595.5	0.434448			735.5	0.643676				585.5	0.645157			666	0.27491
596	0.430819			736	0.646444				586	0.641315			666.5	0.270442
596.5	0.424723			736.5	0.632125				586.5	0.636646			667	0.265167
597	0.421976			737	0.630154				587	0.633001			667.5	0.261975
597.5	0.417871			737.5	0.625588				587.5	0.629134			668	0.25395
598	0.414774			738	0.623225				588	0.624648			668.5	0.248569
598.5	0.409894			738.5	0.620218				588.5	0.620535			669	0.25056
599	0.406106			739	0.61057				589	0.616637			669.5	0.247827
599.5	0.400408			739.5	0.608974				589.5	0.612192			670	0.243724
600	0.397489			740	0.600744				590	0.608935			670.5	0.23653
600.5	0.394441			740.5	0.593588				590.5	0.604231			671	0.234103
601	0.3902			741	0.593946				591	0.600687			671.5	0.230641
601.5	0.384345			741.5	0.591546				591.5	0.595768			672	0.22678
602	0.386186			742	0.585674				592	0.592338			672.5	0.223773
602.5	0.374888			742.5	0.578043				592.5	0.588004			673	0.222241
603	0.373081			743	0.577037				593	0.583799			673.5	0.217638
603.5	0.371869			743.5	0.574622				593.5	0.580417			674	0.214161
604	0.363783			744	0.563471				594	0.576643			674.5	0.213587
604.5	0.363106			744.5	0.563956				594.5	0.572506			675	0.208736
605	0.360149			745	0.553584				595	0.56813			675.5	0.201576
605.5	0.356389			745.5	0.542941				595.5	0.564631			676	0.199902
606	0.355097			746	0.539798				596	0.560515			676.5	0.193989
606.5	0.34884			746.5	0.536241				596.5	0.556333			677	0.194775
607	0.345033			747	0.538799				597	0.552796			677.5	0.188981
607.5	0.341187			747.5	0.534204				597.5	0.54851			678	0.187076
608	0.336194			748	0.534538				598	0.544146			678.5	0.177927
608.5	0.333897			748.5	0.524566				598.5	0.540806			679	0.171327
609	0.330573			749	0.528929				599	0.536403			679.5	0.172549
609.5	0.325484			749.5	0.513835				599.5	0.532953			680	0.171292
610	0.321943			750	0.504696				600	0.528618			680.5	0.166417
610.5	0.319171								600.5	0.524872			681	0.173985
611	0.315837								601	0.520786			681.5	0.166047
611.5	0.313709								601.5	0.516442			682	0.15559
612	0.310872								602	0.513329			682.5	0.158059
612.5	0.308304								602.5	0.508831			683	0.143311
613	0.303051								603	0.504593			683.5	0.154651
613.5	0.30044								603.5	0.501389			684	0.135247
614	0.297371								604	0.497216			684.5	0.14226
614.5	0.29587								604.5	0.492612			685	0.138043
615	0.290584								605	0.489373			685.5	0.135308
615.5	0.288933								605.5	0.484725			686	0.127166
616	0.288409								606	0.48198			686.5	0.13208
616.5	0.285155								606.5	0.477192			687	0.131933
617	0.278708								607	0.473836			687.5	0.116755
617.5	0.27476								607.5	0.470226			688	0.109455
618	0.271989								608	0.465454			688.5	0.114442
618.5	0.271091								608.5	0.462095			689	0.108117
619	0.26742								609	0.458227			689.5	0.110167
619.5	0.265231								609.5	0.453804			690	0.112899
620	0.261461								610	0.450378			690.5	0.0996221
620.5	0.258325								610.5	0.445878			691	0.0990071
621	0.255473								611	0.442513			691.5	0.0942689
621.5	0.254682								611.5	0.43973			692	0.0860156
622	0.250922								612	0.435761			692.5	0.0813884
622.5	0.252119								612.5	0.432291			693	0.0717536
623	0.24467								613	0.427714			693.5	0.0787782
623.5	0.242264								613.5	0.425406			694	0.0754321
624	0.24128								614	0.421215			694.5	0.0631595
624.5	0.239753								614.5	0.416858			695	0.0705751
625	0.232497								615	0.413501			695.5	0.0581347
625.5	0.229902								615.5	0.410479			696	0.042649
626	0.229624								616	0.406757			696.5	0.0440824
626.5	0.228225								616.5				697	0.0339578
627	0.226346								617	0.399836			697.5	0.037499
627.5	0.224345								617.5	0.396535			698	0.0347043
628	0.219681								618	0.392346			698.5	0.0309414
628.5	0.216848								618.5	0.38915			699	0.0426974
629	0.216225								619	0.385626			699.5	0.0380719
629.5	0.214679								619.5	0.382341			700	0.0290283
630	0.210934								620	0.379409
630.5	0.20622								620.5	0.375893
631	0.206895								621	0.372553
631.5	0.208523								621.5	0.368743
632	0.203455								622	0.365342
632.5	0.197981								622.5	0.362113
633	0.193944								623	0.359356
633.5	0.194798								623.5	0.354507
634	0.19302								624	0.353026
634.5	0.195622								624.5	0.348994
635	0.186037								625	0.347127
635.5	0.186645								625.5	0.342537
636	0.187436								626	0.33924
636.5	0.185059								626.5	0.336702
637	0.180022								627	0.333309
637.5	0.176415								627.5	0.329856
638	0.177579								628	0.328253
638.5	0.177413								628.5	0.324205
639	0.176298								629	0.321099
639.5	0.173272								629.5	0.318037
640	0.177671								630	0.315447
640.5	0.168253								630.5	0.311372
641	0.168005								631	0.30949
641.5	0.164177								631.5	0.306407
642	0.164532								632	0.303367
642.5	0.15954								632.5	0.301035
643	0.156385								633	0.296776
643.5	0.155364								633.5	0.293598
644	0.160359								634	0.291705
644.5	0.157468								634.5	0.289004
645	0.152381								635	0.287145
645.5	0.152531								635.5	0.283114
646	0.148706								636	0.280069
646.5	0.1459								636.5	0.277764
647	0.150823								637	0.274648
647.5	0.145492								637.5	0.271329
648	0.140744								638	0.268766
648.5	0.149441								638.5	0.266421
649	0.145141								639	0.26295
649.5	0.143276								639.5	0.261919
650	0.139014								640	0.258253
650.5	0.134242								640.5	0.256574
651	0.134221								641	0.25324
651.5	0.13525								641.5	0.250896
652	0.130191								642	0.24872
652.5	0.132202								642.5	0.245707
653	0.12472								643	0.242638
653.5	0.124843								643.5	0.240825
654	0.126332								644	0.238027
654.5	0.127914								644.5	0.236273
655	0.126448								645	0.233351
655.5	0.126565								645.5	0.231164
656	0.124799								646	0.228982
656.5	0.122503								646.5	0.225697
657	0.123337								647	0.22395
657.5	0.121228								647.5	0.221359
658	0.123818								648	0.219131
658.5	0.117594								648.5	0.217745
659	0.120384								649	0.21532
659.5	0.112725								649.5	0.212296
660	0.119937								650	0.210045
660.5	0.121867								650.5	0.206825
661	0.112429								651	0.204275
661.5	0.116152								651.5	0.203706
662	0.107348								652	0.202889
662.5	0.108958								652.5	0.200325
663	0.119417								653	0.197105
663.5	0.109533								653.5	0.19536
664	0.111335								654	0.192597
664.5	0.108105								654.5	0.190934
665	0.107166								655	0.188108
665.5	0.0999585								655.5	0.186669
666	0.105699								656	0.184499
666.5	0.100441								656.5	0.182525
667	0.106126								657	0.180301
667.5	0.102899								657.5	0.175394
668	0.106998								658	0.175645
668.5	0.0981841								658.5	0.17313
669	0.101052								659	0.171442
669.5	0.097919								659.5	0.17055
670	0.100134								660	0.166536
670.5	0.105328								660.5	0.166831
671	0.102973								661	0.164783
671.5	0.0994988								661.5	0.162585
672	0.0968575								662	0.159356
672.5	0.0917064								662.5	0.159253
673	0.0951758								663	0.157757
673.5	0.103789								663.5	0.154753
674	0.0933903								664	0.153932
674.5	0.0915656								664.5	0.150925
675	0.0827342								665	0.147085
675.5	0.0852807								665.5	0.147282
676	0.0919058								666	0.142998
676.5	0.0875805								666.5	0.143236
677	0.0899271								667	0.145284
677.5	0.0929143								667.5	0.139658
678	0.097863								668	0.139559
678.5	0.0965522								668.5	0.135507
679	0.0812978								669	0.135987
679.5	0.090449								669.5	0.131978
680	0.073691								670	0.130242
680.5	0.0718209								670.5	0.128517
681	0.0797775								671	0.127857
681.5	0.0861657								671.5	0.1246
682	0.0828441								672	0.124365
682.5	0.0858193								672.5	0.121724
683	0.0883601								673	0.118379
683.5	0.0780141								673.5	0.115963
684	0.0889962								674	0.116552
684.5	0.0822097								674.5	0.11518
685	0.0838058								675	0.113946
685.5	0.0881073								675.5	0.112151
686	0.0847345								676	0.108488
686.5	0.0798335								676.5	0.110525
687	0.101128								677	0.108069
687.5	0.0862168								677.5	0.100214
688	0.0935315								678	0.104222
688.5	0.0913437								678.5	0.105767
689	0.0918793								679	0.102778
689.5	0.0735856								679.5	0.0976585
690	0.0788956								680	0.0992011
690.5	0.0764823								680.5	0.0964939
691	0.068164								681	0.0953598
691.5	0.0554503								681.5	0.0986736
692	0.0972563								682	0.088765
692.5	0.0996788								682.5	0.0866318
693	0.0947602								683	0.0869172
693.5	0.0627667								683.5	0.084041
694	0.0620145								684	0.081849
694.5	0.104094								684.5	0.082767
695	0.0973966								685	0.0777297
695.5	0.103775								685.5	0.0802602
696	0.107432								686	0.0769552
696.5	0.093708								686.5	0.0799641
697	0.0853195								687	0.0734682
697.5	0.0719378								687.5	0.0701244
698	0.0839876								688	0.0698303
698.5	0.0849246								688.5	0.0689827
699	0.107831								689	0.0710254
699.5	0.112476								689.5	0.0613049
700									690	0.0666745
									690.5	0.065976
									691	0.065842
									691.5	0.0569436
									692	0.0558593
									692.5	0.0522206
									693	0.0541965
									693.5	0.0585299
									694	0.0493076
									694.5	0.0504615
									695	0.0501106
									695.5	0.0430811
									696	0.040493
									696.5	0.0433609
									697	0.0419768
									697.5	0.0435265
									698	0.0289882
									698.5	0.0424322
									699	0.0379138
									699.5	0.0299875

## Sheet: Figure 4a_Source Data
X77	Y77	X78	Y78	X79	Y79	X80	Y80	X81	Y81	X82	Y82	X83	Y83	X84	Y84	X85	Y85	X86	Y86	X87	Y87	X88	Y88	X89	Y89	X90	Y90	X91	Y91	X92	Y92	X93	Y93	X94	Y94	X95	Y95	X96	Y96	X97	Y97	X98	Y98	X99	Y99	X100	Y100	X101	Y101
500	0.00617998	500	0.00713091	500	0.0087839	500	0.0109475	500	0.0129534	500	0.0152743	500	0.0172287	500	0.0192801	500	0.0217372	500	0.023676	500	0.0256588	500	0.0278367	500	0.0297383	500	0.0321709	500	0.0339289	500	0.0361021	500	0.0379202	500	0.0397962	500	0.0416668	500	0.0434965	500	0.0449857	500	0.0467162	500	0.0486589	500	0.0502849	500	0.0518583
499.5	0.0064175	499.5	0.00701794	499.5	0.00888475	499.5	0.0111801	499.5	0.0131821	499.5	0.0154284	499.5	0.0176015	499.5	0.0197929	499.5	0.0222459	499.5	0.0241852	499.5	0.0262523	499.5	0.0283256	499.5	0.0302768	499.5	0.0325898	499.5	0.0343667	499.5	0.0363219	499.5	0.038433	499.5	0.0406097	499.5	0.0423386	499.5	0.0444482	499.5	0.0457731	499.5	0.0477071	499.5	0.0495764	499.5	0.0511997	499.5	0.0527345
499	0.00627733	499	0.00730233	499	0.00886034	499	0.01119	499	0.0134332	499	0.0157258	499	0.0178296	499	0.0199275	499	0.0227089	499	0.0245109	499	0.026809	499	0.0290603	499	0.0308515	499	0.033265	499	0.035167	499	0.037362	499	0.0392995	499	0.0415472	499	0.0435277	499	0.0453373	499	0.0468828	499	0.0486699	499	0.0508125	499	0.0523226	499	0.0541765
498.5	0.00651473	498.5	0.00725677	498.5	0.00904999	498.5	0.01152	498.5	0.0138551	498.5	0.0160894	498.5	0.0183179	498.5	0.0206339	498.5	0.0230454	498.5	0.0252324	498.5	0.0273891	498.5	0.0296961	498.5	0.031633	498.5	0.034076	498.5	0.0360608	498.5	0.0380918	498.5	0.0402729	498.5	0.0425611	498.5	0.0442708	498.5	0.0463616	498.5	0.0478304	498.5	0.0497917	498.5	0.0517339	498.5	0.0534058	498.5	0.055071
498	0.00667059	498	0.00750142	498	0.00933842	498	0.0117887	498	0.0140451	498	0.0163947	498	0.0187236	498	0.021062	498	0.0236588	498	0.0256875	498	0.0280922	498	0.0303447	498	0.032445	498	0.0350387	498	0.0369818	498	0.0390603	498	0.041496	498	0.0434927	498	0.0455419	498	0.0474725	498	0.0491709	498	0.0511819	498	0.0530696	498	0.0549354	498	0.0566832
497.5	0.00649109	497.5	0.00757584	497.5	0.00955688	497.5	0.0119113	497.5	0.0143131	497.5	0.0166332	497.5	0.0189599	497.5	0.0215018	497.5	0.0240973	497.5	0.026299	497.5	0.0285978	497.5	0.0308954	497.5	0.0332866	497.5	0.0355162	497.5	0.0377259	497.5	0.0399177	497.5	0.0423127	497.5	0.0443446	497.5	0.0461736	497.5	0.0485234	497.5	0.0501191	497.5	0.0521559	497.5	0.0539164	497.5	0.055907	497.5	0.0577742
497	0.00643318	497	0.00748016	497	0.00933017	497	0.0120835	497	0.0143225	497	0.0168811	497	0.0191754	497	0.0218482	497	0.0245785	497	0.0267825	497	0.0292152	497	0.0314896	497	0.0338589	497	0.0363221	497	0.0384768	497	0.0408285	497	0.0430788	497	0.0454722	497	0.047451	497	0.0496023	497	0.0512123	497	0.0533657	497	0.0554938	497	0.0571599	497	0.0591669
496.5	0.00652893	496.5	0.00774453	496.5	0.00975461	496.5	0.0122454	496.5	0.0147877	496.5	0.0172426	496.5	0.0197803	496.5	0.0224672	496.5	0.0252828	496.5	0.0274024	496.5	0.029844	496.5	0.0322772	496.5	0.0345726	496.5	0.0370452	496.5	0.0393091	496.5	0.0417386	496.5	0.0440139	496.5	0.0462096	496.5	0.0482925	496.5	0.0506789	496.5	0.0523837	496.5	0.0542083	496.5	0.0564678	496.5	0.058269	496.5	0.0601928
496	0.00646651	496	0.00747131	496	0.00979583	496	0.012309	496	0.0148284	496	0.0174315	496	0.0199498	496	0.0227103	496	0.0255815	496	0.0278582	496	0.0302203	496	0.0330153	496	0.0351207	496	0.0378065	496	0.040179	496	0.0426895	496	0.0448804	496	0.0473988	496	0.0493561	496	0.051812	496	0.053477	496	0.0556041	496	0.0578892	496	0.059614	496	0.0617098
495.5	0.00609771	495.5	0.00776561	495.5	0.00988469	495.5	0.0123299	495.5	0.0149844	495.5	0.0174826	495.5	0.0200491	495.5	0.0228437	495.5	0.0258705	495.5	0.0281181	495.5	0.0306975	495.5	0.0331765	495.5	0.0357265	495.5	0.0382554	495.5	0.0407381	495.5	0.0431751	495.5	0.0456918	495.5	0.0480921	495.5	0.0501484	495.5	0.0525082	495.5	0.0543988	495.5	0.0565279	495.5	0.0587061	495.5	0.0607498	495.5	0.0626028
495	0.00649121	495	0.00781485	495	0.01004	495	0.0126502	495	0.0154057	495	0.0180162	495	0.0206279	495	0.0234434	495	0.0265372	495	0.0288119	495	0.0314695	495	0.0341365	495	0.0366652	495	0.0392869	495	0.0418649	495	0.0444074	495	0.0466428	495	0.049243	495	0.0515902	495	0.0540271	495	0.0557366	495	0.058018	495	0.0602624	495	0.0622371	495	0.0641673
494.5	0.0062825	494.5	0.00785495	494.5	0.0099777	494.5	0.0126294	494.5	0.0155719	494.5	0.0183332	494.5	0.0208596	494.5	0.0237949	494.5	0.0268182	494.5	0.029309	494.5	0.0320911	494.5	0.0344525	494.5	0.0371747	494.5	0.0401671	494.5	0.0426085	494.5	0.0450685	494.5	0.0475414	494.5	0.0501964	494.5	0.0524077	494.5	0.0549247	494.5	0.056772	494.5	0.0589624	494.5	0.061556	494.5	0.0635545	494.5	0.0654507
494	0.0065932	494	0.00781806	494	0.0103353	494	0.0128062	494	0.0158814	494	0.0186842	494	0.0212095	494	0.024437	494	0.0273231	494	0.0301507	494	0.0327138	494	0.0354015	494	0.0379555	494	0.0409765	494	0.0434911	494	0.0461404	494	0.048869	494	0.0513657	494	0.0535564	494	0.0561623	494	0.0582146	494	0.0605452	494	0.0628456	494	0.0649313	494	0.0671178
493.5	0.00612646	493.5	0.00769327	493.5	0.0100591	493.5	0.0129726	493.5	0.0159146	493.5	0.0185182	493.5	0.0212824	493.5	0.0246142	493.5	0.0274454	493.5	0.0300523	493.5	0.0327928	493.5	0.035786	493.5	0.0385173	493.5	0.0414176	493.5	0.0438785	493.5	0.0467648	493.5	0.0490791	493.5	0.0518904	493.5	0.0544292	493.5	0.0566563	493.5	0.0588174	493.5	0.0612991	493.5	0.06374	493.5	0.0659111	493.5	0.0679178
493	0.00672084	493	0.00807869	493	0.0103957	493	0.0131933	493	0.0165958	493	0.0190886	493	0.0220813	493	0.0252058	493	0.0281306	493	0.031046	493	0.033976	493	0.0367456	493	0.0396158	493	0.0427325	493	0.0453435	493	0.0481238	493	0.0506999	493	0.0535997	493	0.0560338	493	0.058543	493	0.0606322	493	0.0631214	493	0.0656554	493	0.0677561	493	0.069982
492.5	0.00668853	492.5	0.00819588	492.5	0.0107273	492.5	0.013686	492.5	0.0167703	492.5	0.0195814	492.5	0.0224968	492.5	0.0257836	492.5	0.0288154	492.5	0.0316141	492.5	0.0344897	492.5	0.0375138	492.5	0.0403294	492.5	0.0435112	492.5	0.0461763	492.5	0.0488572	492.5	0.0516235	492.5	0.0543379	492.5	0.0570611	492.5	0.0595022	492.5	0.0618413	492.5	0.0639913	492.5	0.0668199	492.5	0.0690547	492.5	0.0712303
492	0.00673658	492	0.00818798	492	0.0107374	492	0.0137214	492	0.0171234	492	0.0198602	492	0.0228634	492	0.0262197	492	0.0291105	492	0.0321985	492	0.0350602	492	0.0382346	492	0.0413143	492	0.0442572	492	0.0470178	492	0.0500677	492	0.0526561	492	0.055583	492	0.0580988	492	0.0607481	492	0.0630974	492	0.0655695	492	0.0682078	492	0.0704944	492	0.0727519
491.5	0.00699566	491.5	0.00832614	491.5	0.0105899	491.5	0.0138703	491.5	0.0172576	491.5	0.0201158	491.5	0.0234193	491.5	0.0267227	491.5	0.0296921	491.5	0.0326221	491.5	0.0356908	491.5	0.0390079	491.5	0.0416946	491.5	0.0450352	491.5	0.0477268	491.5	0.0507487	491.5	0.0536643	491.5	0.0563548	491.5	0.0593692	491.5	0.0616502	491.5	0.0641047	491.5	0.0665892	491.5	0.069225	491.5	0.0717598	491.5	0.0739734
491	0.00659201	491	0.00842473	491	0.01088	491	0.0141853	491	0.0176412	491	0.0205545	491	0.0238003	491	0.027164	491	0.0303129	491	0.0334806	491	0.0365116	491	0.0398793	491	0.042758	491	0.0461975	491	0.0488943	491	0.052193	491	0.0548764	491	0.0577106	491	0.0607748	491	0.0633138	491	0.065611	491	0.0683524	491	0.0711168	491	0.0736063	491	0.0757256
490.5	0.00693057	490.5	0.00811225	490.5	0.010968	490.5	0.0144598	490.5	0.0176632	490.5	0.0207333	490.5	0.0238836	490.5	0.0275212	490.5	0.0308008	490.5	0.0339519	490.5	0.0370215	490.5	0.0403649	490.5	0.0433804	490.5	0.0466263	490.5	0.0495761	490.5	0.0527083	490.5	0.0557589	490.5	0.0586764	490.5	0.0614655	490.5	0.0640293	490.5	0.0665919	490.5	0.0691854	490.5	0.0718504	490.5	0.0745231	490.5	0.0767239
490	0.00709676	490	0.00864147	490	0.0112701	490	0.0146072	490	0.0183461	490	0.0213313	490	0.0247414	490	0.0282887	490	0.0317299	490	0.0348768	490	0.0380512	490	0.0415346	490	0.0446304	490	0.0479561	490	0.0510016	490	0.0541691	490	0.0571484	490	0.0601585	490	0.0631352	490	0.0659645	490	0.0682693	490	0.0711032	490	0.0739321	490	0.0766009	490	0.0789819
489.5	0.00719987	489.5	0.0083901	489.5	0.0110807	489.5	0.0145647	489.5	0.018294	489.5	0.0216089	489.5	0.0248616	489.5	0.0286679	489.5	0.0321989	489.5	0.035235	489.5	0.0386891	489.5	0.041955	489.5	0.0449472	489.5	0.0484863	489.5	0.0515622	489.5	0.0548811	489.5	0.0576581	489.5	0.0609518	489.5	0.063884	489.5	0.0668927	489.5	0.0692377	489.5	0.0720897	489.5	0.0749545	489.5	0.0775944	489.5	0.0799324
489	0.00710264	489	0.00869926	489	0.0114279	489	0.0150164	489	0.0188873	489	0.0220865	489	0.0253604	489	0.0292597	489	0.0327525	489	0.0361768	489	0.0393742	489	0.0430812	489	0.0459609	489	0.0497411	489	0.0528945	489	0.0561688	489	0.0595723	489	0.0626099	489	0.0656084	489	0.0683499	489	0.0710082	489	0.0738186	489	0.0766997	489	0.079572	489	0.0820307
488.5	0.00691649	488.5	0.00854578	488.5	0.0115754	488.5	0.0151652	488.5	0.0190331	488.5	0.0221946	488.5	0.0257185	488.5	0.0295973	488.5	0.0331053	488.5	0.0366145	488.5	0.0399068	488.5	0.0435247	488.5	0.0466819	488.5	0.0502524	488.5	0.0535408	488.5	0.0569859	488.5	0.0601465	488.5	0.0633415	488.5	0.0665585	488.5	0.0695606	488.5	0.0720954	488.5	0.0749447	488.5	0.0777244	488.5	0.0806065	488.5	0.0828906
488	0.00691928	488	0.00838369	488	0.011611	488	0.0151191	488	0.0191687	488	0.0225379	488	0.0262201	488	0.0299622	488	0.0336753	488	0.0371194	488	0.0406799	488	0.0444031	488	0.0475395	488	0.0513722	488	0.0547331	488	0.0580602	488	0.061473	488	0.064644	488	0.0679495	488	0.0708438	488	0.0736869	488	0.0764587	488	0.0795119	488	0.0823674	488	0.0848462
487.5	0.00725903	487.5	0.00886539	487.5	0.0120942	487.5	0.0156734	487.5	0.0196818	487.5	0.0230736	487.5	0.0267575	487.5	0.0304855	487.5	0.0345279	487.5	0.038121	487.5	0.0414125	487.5	0.045315	487.5	0.0485885	487.5	0.0523417	487.5	0.0556916	487.5	0.0593802	487.5	0.0626861	487.5	0.0659953	487.5	0.0690368	487.5	0.0723321	487.5	0.0750163	487.5	0.0779665	487.5	0.081179	487.5	0.0840172	487.5	0.0864652
487	0.00705144	487	0.00887187	487	0.0120664	487	0.0158335	487	0.0200055	487	0.023468	487	0.0272178	487	0.0312402	487	0.0352689	487	0.0386508	487	0.0423403	487	0.0460943	487	0.0495017	487	0.0533035	487	0.0568357	487	0.0606708	487	0.0640668	487	0.0675357	487	0.0705855	487	0.0737866	487	0.0765605	487	0.0795896	487	0.0828135	487	0.0856574	487	0.0882203
486.5	0.00729258	486.5	0.00904358	486.5	0.0122973	486.5	0.0160423	486.5	0.0203873	486.5	0.023736	486.5	0.0275834	486.5	0.031729	486.5	0.035733	486.5	0.0394552	486.5	0.0430948	486.5	0.0469126	486.5	0.0504515	486.5	0.0541959	486.5	0.0577881	486.5	0.0614841	486.5	0.0649744	486.5	0.0683503	486.5	0.0715363	486.5	0.0748309	486.5	0.0778999	486.5	0.0809568	486.5	0.0841223	486.5	0.0871112	486.5	0.0895826
486	0.00742219	486	0.00934062	486	0.0125115	486	0.0163587	486	0.0206848	486	0.0243282	486	0.0281618	486	0.0324143	486	0.0364002	486	0.0403565	486	0.0440586	486	0.0479212	486	0.0515026	486	0.0554376	486	0.0591336	486	0.0629457	486	0.0666142	486	0.0699901	486	0.0732952	486	0.0766088	486	0.0796533	486	0.0827399	486	0.0861489	486	0.0892513	486	0.0917127
485.5	0.00703243	485.5	0.00915322	485.5	0.0127419	485.5	0.0165799	485.5	0.0209265	485.5	0.0244393	485.5	0.0285559	485.5	0.0325739	485.5	0.0365768	485.5	0.0408739	485.5	0.0443767	485.5	0.0483266	485.5	0.052269	485.5	0.0560933	485.5	0.0598033	485.5	0.0637835	485.5	0.0672973	485.5	0.0709727	485.5	0.0742237	485.5	0.0776139	485.5	0.0805242	485.5	0.0839156	485.5	0.0872856	485.5	0.0904551	485.5	0.0929306
485	0.0071334	485	0.00937881	485	0.0126859	485	0.0167654	485	0.0211392	485	0.0248324	485	0.0290348	485	0.0332415	485	0.0373729	485	0.0416116	485	0.0453542	485	0.0495936	485	0.0530913	485	0.0570555	485	0.0611508	485	0.065085	485	0.068564	485	0.0722435	485	0.0758954	485	0.0792881	485	0.0822252	485	0.0855856	485	0.0889567	485	0.0921703	485	0.0949511
484.5	0.00717415	484.5	0.00952766	484.5	0.0130485	484.5	0.0171005	484.5	0.0215117	484.5	0.0254113	484.5	0.0295558	484.5	0.0338949	484.5	0.0379317	484.5	0.0423087	484.5	0.0461532	484.5	0.0501964	484.5	0.0542934	484.5	0.0583179	484.5	0.0621634	484.5	0.0663936	484.5	0.0698432	484.5	0.0737335	484.5	0.0770273	484.5	0.0806575	484.5	0.0835835	484.5	0.0869802	484.5	0.0906425	484.5	0.0940287	484.5	0.0965928
484	0.00718442	484	0.00956324	484	0.0131519	484	0.0174854	484	0.0218124	484	0.0256985	484	0.0299699	484	0.0345629	484	0.0387577	484	0.043096	484	0.0471011	484	0.0512003	484	0.0552853	484	0.0593391	484	0.0632903	484	0.0674532	484	0.071237	484	0.0751271	484	0.0786017	484	0.0823694	484	0.0855688	484	0.0889297	484	0.092231	484	0.09577	484	0.098519
483.5	0.00718935	483.5	0.00945626	483.5	0.0133432	483.5	0.0174186	483.5	0.0217997	483.5	0.0259427	483.5	0.0302551	483.5	0.0349582	483.5	0.0391116	483.5	0.0437473	483.5	0.0475237	483.5	0.0519156	483.5	0.0559857	483.5	0.0602569	483.5	0.0643152	483.5	0.0684193	483.5	0.0722992	483.5	0.0759601	483.5	0.0796146	483.5	0.0832669	483.5	0.0866791	483.5	0.0900396	483.5	0.0936108	483.5	0.0970562	483.5	0.0998103
483	0.00733499	483	0.0098124	483	0.0134695	483	0.0178672	483	0.0224022	483	0.0263659	483	0.0310416	483	0.0355023	483	0.039865	483	0.0445151	483	0.0487398	483	0.0529299	483	0.05698	483	0.0613027	483	0.0655912	483	0.0699138	483	0.0736626	483	0.0777898	483	0.0813746	483	0.0852076	483	0.088487	483	0.0920571	483	0.0956172	483	0.0992799	483	0.102196
482.5	0.00712651	482.5	0.00978841	482.5	0.0133661	482.5	0.0177719	482.5	0.0224848	482.5	0.0267573	482.5	0.0312529	482.5	0.035792	482.5	0.0403512	482.5	0.0448812	482.5	0.0490316	482.5	0.0535694	482.5	0.057895	482.5	0.0622566	482.5	0.066243	482.5	0.070687	482.5	0.0747792	482.5	0.0784799	482.5	0.0825704	482.5	0.0861049	482.5	0.0896616	482.5	0.0931372	482.5	0.096687	482.5	0.10037	482.5	0.103522
482	0.00721044	482	0.00976655	482	0.013759	482	0.0182036	482	0.0229687	482	0.027321	482	0.0317838	482	0.0367618	482	0.0411803	482	0.0459813	482	0.0502636	482	0.0546658	482	0.059078	482	0.0636394	482	0.0678677	482	0.0721901	482	0.0762816	482	0.0802404	482	0.0841705	482	0.0879053	482	0.0914891	482	0.0950382	482	0.0987543	482	0.102513	482	0.10579
481.5	0.00731789	481.5	0.0100031	481.5	0.0137358	481.5	0.0183	481.5	0.0230714	481.5	0.0277903	481.5	0.0322659	481.5	0.0370932	481.5	0.0417701	481.5	0.0465075	481.5	0.0508407	481.5	0.0554645	481.5	0.0597506	481.5	0.0644232	481.5	0.0685273	481.5	0.0731278	481.5	0.0772991	481.5	0.0812315	481.5	0.0853702	481.5	0.0890534	481.5	0.0927648	481.5	0.0962677	481.5	0.100097	481.5	0.103777	481.5	0.107207
481	0.0071163	481	0.0102169	481	0.0140262	481	0.0186191	481	0.0235474	481	0.0281394	481	0.0328408	481	0.0379174	481	0.0424314	481	0.0473037	481	0.0516854	481	0.0565426	481	0.0608674	481	0.0656871	481	0.0701035	481	0.0746831	481	0.0788021	481	0.0828129	481	0.0870059	481	0.0909183	481	0.0946438	481	0.0982354	481	0.102048	481	0.105963	481	0.10922
480.5	0.00721555	480.5	0.00986835	480.5	0.013834	480.5	0.0187143	480.5	0.0233824	480.5	0.0285222	480.5	0.0331418	480.5	0.0381776	480.5	0.0428919	480.5	0.0477634	480.5	0.0522214	480.5	0.0570639	480.5	0.0615302	480.5	0.0663426	480.5	0.0707854	480.5	0.0753493	480.5	0.0796351	480.5	0.0838986	480.5	0.0880291	480.5	0.0919478	480.5	0.0954575	480.5	0.0994385	480.5	0.103443	480.5	0.107099	480.5	0.110479
480	0.00738536	480	0.0101906	480	0.0142032	480	0.0190721	480	0.0240329	480	0.0288945	480	0.0338304	480	0.0389643	480	0.0436401	480	0.0487565	480	0.0534972	480	0.0583317	480	0.0627092	480	0.0677314	480	0.0723805	480	0.0769367	480	0.0811971	480	0.0855428	480	0.0898727	480	0.0938284	480	0.0975203	480	0.101613	480	0.105456	480	0.109437	480	0.112739
479.5	0.00750837	479.5	0.0100423	479.5	0.0143356	479.5	0.0193695	479.5	0.024215	479.5	0.0293204	479.5	0.0341929	479.5	0.0394689	479.5	0.0442224	479.5	0.0493052	479.5	0.0543039	479.5	0.0590087	479.5	0.0634225	479.5	0.0684519	479.5	0.0729563	479.5	0.077752	479.5	0.082226	479.5	0.0865549	479.5	0.0910143	479.5	0.0951603	479.5	0.0986393	479.5	0.10283	479.5	0.106869	479.5	0.110861	479.5	0.114032
479	0.00749857	479	0.0101593	479	0.0145325	479	0.0196612	479	0.0244506	479	0.0299589	479	0.0349286	479	0.0400491	479	0.0451017	479	0.0502884	479	0.0552347	479	0.0600512	479	0.0648022	479	0.0697658	479	0.0743508	479	0.0792227	479	0.0838732	479	0.0882768	479	0.0925956	479	0.0968139	479	0.100766	479	0.10483	479	0.108996	479	0.112987	479	0.11627
478.5	0.0074858	478.5	0.0103108	478.5	0.01487	478.5	0.0199914	478.5	0.0251606	478.5	0.0302208	478.5	0.0352325	478.5	0.040634	478.5	0.0459884	478.5	0.050901	478.5	0.0560419	478.5	0.0607574	478.5	0.065574	478.5	0.0706174	478.5	0.0753617	478.5	0.0804137	478.5	0.0850789	478.5	0.08974	478.5	0.0937535	478.5	0.0982316	478.5	0.102082	478.5	0.106199	478.5	0.110458	478.5	0.114723	478.5	0.117968
478	0.00756729	478	0.0104576	478	0.0149952	478	0.0202559	478	0.025066	478	0.0306851	478	0.035968	478	0.0411562	478	0.0466396	478	0.0518416	478	0.0571636	478	0.0619603	478	0.0666716	478	0.0719832	478	0.0768302	478	0.0818465	478	0.0864934	478	0.0916004	478	0.0957817	478	0.100095	478	0.104072	478	0.108214	478	0.112511	478	0.116771	478	0.120013
477.5	0.00754698	477.5	0.0105512	477.5	0.0153935	477.5	0.0203302	477.5	0.0259062	477.5	0.0309589	477.5	0.0361429	477.5	0.0417708	477.5	0.0471853	477.5	0.0524746	477.5	0.0579658	477.5	0.0627351	477.5	0.0676499	477.5	0.0729659	477.5	0.0777816	477.5	0.0828604	477.5	0.0874832	477.5	0.0926342	477.5	0.0967163	477.5	0.101308	477.5	0.105132	477.5	0.109651	477.5	0.113912	477.5	0.118271	477.5	0.121646
477	0.00760982	477	0.0105043	477	0.0153225	477	0.0207624	477	0.0260655	477	0.0314588	477	0.0368289	477	0.042561	477	0.0479888	477	0.053238	477	0.0589434	477	0.0638634	477	0.0685763	477	0.0740517	477	0.079202	477	0.0844161	477	0.0892064	477	0.0943729	477	0.0985958	477	0.10323	477	0.10697	477	0.11175	477	0.116055	477	0.120464	477	0.123957
476.5	0.00763583	476.5	0.0108095	476.5	0.0155578	476.5	0.020889	476.5	0.0266092	476.5	0.0319623	476.5	0.0373685	476.5	0.0429443	476.5	0.0486271	476.5	0.0540244	476.5	0.0597586	476.5	0.0645947	476.5	0.0698883	476.5	0.0752814	476.5	0.0801829	476.5	0.0856648	476.5	0.0904879	476.5	0.0954929	476.5	0.0997715	476.5	0.104347	476.5	0.10862	476.5	0.113102	476.5	0.117613	476.5	0.121952	476.5	0.125502
476	0.00778581	476	0.0110302	476	0.0157082	476	0.0212569	476	0.0272024	476	0.0326599	476	0.0379852	476	0.0440058	476	0.049559	476	0.0551086	476	0.0609324	476	0.0660013	476	0.0711608	476	0.0766162	476	0.0816662	476	0.0871285	476	0.09201	476	0.09746	476	0.101942	476	0.106513	476	0.11068	476	0.115208	476	0.119693	476	0.124255	476	0.127871
475.5	0.00774174	475.5	0.0111937	475.5	0.0159803	475.5	0.0216279	475.5	0.0271652	475.5	0.0327993	475.5	0.038536	475.5	0.044391	475.5	0.0502127	475.5	0.0558145	475.5	0.0616078	475.5	0.0665705	475.5	0.0722826	475.5	0.0775697	475.5	0.0828431	475.5	0.088199	475.5	0.0932538	475.5	0.0987256	475.5	0.102953	475.5	0.107838	475.5	0.112088	475.5	0.116604	475.5	0.121342	475.5	0.125884	475.5	0.129702
475	0.00763993	475	0.011436	475	0.0162836	475	0.0218408	475	0.0277873	475	0.0335541	475	0.0391213	475	0.0450474	475	0.0509762	475	0.0567253	475	0.0626252	475	0.0679251	475	0.0734512	475	0.0790331	475	0.084224	475	0.0899969	475	0.0949191	475	0.100529	475	0.104681	475	0.109657	475	0.113949	475	0.118749	475	0.123406	475	0.127938	475	0.131656
474.5	0.00770325	474.5	0.0115125	474.5	0.0166116	474.5	0.0221304	474.5	0.0283004	474.5	0.0337513	474.5	0.0395956	474.5	0.0456255	474.5	0.0515495	474.5	0.0575089	474.5	0.0635497	474.5	0.0686675	474.5	0.0741366	474.5	0.0798796	474.5	0.0853644	474.5	0.0911469	474.5	0.09594	474.5	0.101612	474.5	0.106029	474.5	0.111067	474.5	0.115477	474.5	0.120032	474.5	0.124955	474.5	0.129601	474.5	0.133445
474	0.00815567	474	0.011658	474	0.0168846	474	0.0224396	474	0.028511	474	0.0345179	474	0.0403566	474	0.046478	474	0.0523652	474	0.0585577	474	0.0646018	474	0.0698043	474	0.0756139	474	0.081332	474	0.0868103	474	0.0925627	474	0.0979062	474	0.103464	474	0.107911	474	0.113194	474	0.117642	474	0.122346	474	0.126963	474	0.131927	474	0.135821
473.5	0.00769179	473.5	0.0116485	473.5	0.0168464	473.5	0.0227594	473.5	0.0287843	473.5	0.0346675	473.5	0.0408103	473.5	0.0468166	473.5	0.0528093	473.5	0.0592119	473.5	0.0651927	473.5	0.0705917	473.5	0.0764474	473.5	0.082226	473.5	0.087672	473.5	0.0934956	473.5	0.0989549	473.5	0.104626	473.5	0.109221	473.5	0.114108	473.5	0.118752	473.5	0.123701	473.5	0.128429	473.5	0.133172	473.5	0.137331
473	0.00799203	473	0.0117865	473	0.0169592	473	0.0230039	473	0.0293445	473	0.0352438	473	0.0415473	473	0.0477997	473	0.0536438	473	0.0602018	473	0.0664095	473	0.0717552	473	0.0775385	473	0.0835538	473	0.0891164	473	0.0951343	473	0.100622	473	0.106497	473	0.111091	473	0.116324	473	0.120757	473	0.125792	473	0.130811	473	0.135652	473	0.139815
472.5	0.00799411	472.5	0.0118771	472.5	0.0171017	472.5	0.0233221	472.5	0.0294867	472.5	0.0357627	472.5	0.0418437	472.5	0.0482885	472.5	0.0543756	472.5	0.0608807	472.5	0.066984	472.5	0.0726139	472.5	0.0785828	472.5	0.0846031	472.5	0.0902208	472.5	0.096218	472.5	0.101664	472.5	0.107692	472.5	0.112415	472.5	0.117542	472.5	0.122147	472.5	0.12724	472.5	0.132364	472.5	0.137011	472.5	0.141434
472	0.00820764	472	0.0119981	472	0.017428	472	0.0235345	472	0.0300291	472	0.0360681	472	0.0425042	472	0.0490933	472	0.0550849	472	0.0618728	472	0.0678995	472	0.0737545	472	0.0798404	472	0.0858969	472	0.0915982	472	0.0977861	472	0.103425	472	0.109281	472	0.114197	472	0.119597	472	0.124197	472	0.129462	472	0.134725	472	0.13944	472	0.143773
471.5	0.00823146	471.5	0.01207	471.5	0.0175364	471.5	0.0239882	471.5	0.0304101	471.5	0.0365628	471.5	0.0428649	471.5	0.049667	471.5	0.0558096	471.5	0.0623982	471.5	0.0684331	471.5	0.0746123	471.5	0.0806242	471.5	0.0866633	471.5	0.0924722	471.5	0.098787	471.5	0.104474	471.5	0.110411	471.5	0.115563	471.5	0.120709	471.5	0.125625	471.5	0.130869	471.5	0.136036	471.5	0.140927	471.5	0.145324
471	0.0084552	471	0.0124578	471	0.0180734	471	0.0246654	471	0.0309826	471	0.0374046	471	0.0438938	471	0.0505554	471	0.0567694	471	0.0637588	471	0.0699498	471	0.0761339	471	0.0823689	471	0.0885073	471	0.0944991	471	0.100908	471	0.106624	471	0.112596	471	0.117716	471	0.123104	471	0.127983	471	0.133344	471	0.138576	471	0.143546	471	0.148057
470.5	0.00809912	470.5	0.0121641	470.5	0.0177449	470.5	0.0245241	470.5	0.030978	470.5	0.0375632	470.5	0.0441706	470.5	0.0508607	470.5	0.057451	470.5	0.0641844	470.5	0.0703484	470.5	0.0766859	470.5	0.0828265	470.5	0.0890796	470.5	0.0951871	470.5	0.101731	470.5	0.107427	470.5	0.113635	470.5	0.119015	470.5	0.124383	470.5	0.129159	470.5	0.134568	470.5	0.13988	470.5	0.144706	470.5	0.149366
470	0.00828016	470	0.0122782	470	0.0181729	470	0.0249483	470	0.0316251	470	0.0381802	470	0.044852	470	0.0517878	470	0.058418	470	0.065377	470	0.071444	470	0.0780204	470	0.0845163	470	0.0907764	470	0.0969149	470	0.103554	470	0.109414	470	0.115408	470	0.120908	470	0.126536	470	0.131584	470	0.13719	470	0.142325	470	0.147187	470	0.15209
469.5	0.00842758	469.5	0.0126498	469.5	0.0183682	469.5	0.0253256	469.5	0.0318374	469.5	0.0386176	469.5	0.0455712	469.5	0.0526278	469.5	0.0591664	469.5	0.0658524	469.5	0.0723207	469.5	0.0791381	469.5	0.0853168	469.5	0.0918207	469.5	0.0979952	469.5	0.10469	469.5	0.11065	469.5	0.116843	469.5	0.122532	469.5	0.127941	469.5	0.132938	469.5	0.138646	469.5	0.143888	469.5	0.149217	469.5	0.153656
469	0.00856966	469	0.0128316	469	0.0187487	469	0.0257165	469	0.0324167	469	0.0394161	469	0.0461899	469	0.0533063	469	0.0600836	469	0.0670972	469	0.0736109	469	0.0803711	469	0.0868527	469	0.0932197	469	0.0997822	469	0.106357	469	0.112521	469	0.118607	469	0.124535	469	0.130127	469	0.135277	469	0.140991	469	0.146345	469	0.15164	469	0.156419
468.5	0.00858433	468.5	0.0127632	468.5	0.0189229	468.5	0.025679	468.5	0.0327942	468.5	0.039669	468.5	0.0464017	468.5	0.0538102	468.5	0.0605463	468.5	0.0675061	468.5	0.0741898	468.5	0.0810477	468.5	0.0875845	468.5	0.0941828	468.5	0.100725	468.5	0.107336	468.5	0.113754	468.5	0.119937	468.5	0.125758	468.5	0.131658	468.5	0.13691	468.5	0.142453	468.5	0.148004	468.5	0.153161	468.5	0.15784
468	0.00884728	468	0.0132018	468	0.0192783	468	0.0263364	468	0.0333891	468	0.0405465	468	0.0474945	468	0.0547282	468	0.0619269	468	0.0689442	468	0.0754242	468	0.0824983	468	0.0891145	468	0.0960191	468	0.102483	468	0.109516	468	0.11565	468	0.122069	468	0.128133	468	0.133756	468	0.139242	468	0.144817	468	0.150657	468	0.155873	468	0.160714
467.5	0.0088316	467.5	0.0133188	467.5	0.0194079	467.5	0.026605	467.5	0.0336122	467.5	0.040843	467.5	0.047643	467.5	0.0551395	467.5	0.0623466	467.5	0.0694461	467.5	0.0764556	467.5	0.0832407	467.5	0.0901605	467.5	0.0969704	467.5	0.103691	467.5	0.11054	467.5	0.11683	467.5	0.123389	467.5	0.129445	467.5	0.135388	467.5	0.14092	467.5	0.14665	467.5	0.152287	467.5	0.157417	467.5	0.16251
467	0.00880035	467	0.0134313	467	0.0196826	467	0.0270675	467	0.0342619	467	0.0414218	467	0.0486102	467	0.0563093	467	0.063428	467	0.070785	467	0.0776271	467	0.0849458	467	0.091463	467	0.0986807	467	0.105123	467	0.112487	467	0.118891	467	0.125488	467	0.131581	467	0.137454	467	0.143201	467	0.14894	467	0.154923	467	0.160193	467	0.165286
466.5	0.00900473	466.5	0.0135889	466.5	0.0199896	466.5	0.0273677	466.5	0.0346614	466.5	0.0418902	466.5	0.0493527	466.5	0.0567894	466.5	0.0640651	466.5	0.0716072	466.5	0.0787558	466.5	0.0857064	466.5	0.0927534	466.5	0.0997972	466.5	0.106571	466.5	0.113656	466.5	0.120364	466.5	0.126671	466.5	0.133077	466.5	0.139167	466.5	0.144868	466.5	0.150687	466.5	0.156411	466.5	0.161886	466.5	0.167206
466	0.00881502	466	0.0136623	466	0.0202557	466	0.0276864	466	0.0351307	466	0.0425385	466	0.0500716	466	0.0577247	466	0.0651178	466	0.0726132	466	0.0798207	466	0.0871236	466	0.0941069	466	0.101315	466	0.108157	466	0.115474	466	0.1221	466	0.128795	466	0.135435	466	0.14142	466	0.147015	466	0.153217	466	0.15918	466	0.164608	466	0.169754
465.5	0.00925129	465.5	0.0140395	465.5	0.0207235	465.5	0.0282543	465.5	0.0357161	465.5	0.0430896	465.5	0.0506651	465.5	0.0585979	465.5	0.0660858	465.5	0.0738085	465.5	0.0810468	465.5	0.0881939	465.5	0.0955263	465.5	0.102764	465.5	0.10961	465.5	0.117148	465.5	0.123817	465.5	0.130482	465.5	0.136918	465.5	0.14347	465.5	0.148934	465.5	0.155077	465.5	0.161022	465.5	0.166307	465.5	0.172083
465	0.00919938	465	0.0142618	465	0.0208291	465	0.0284923	465	0.036327	465	0.0437952	465	0.0516481	465	0.0594649	465	0.0672719	465	0.0747523	465	0.0821613	465	0.089667	465	0.0969781	465	0.104296	465	0.111418	465	0.119066	465	0.12576	465	0.132674	465	0.139245	465	0.145765	465	0.151501	465	0.157823	465	0.163771	465	0.169281	465	0.174704
464.5	0.00941938	464.5	0.0145004	464.5	0.0215148	464.5	0.028899	464.5	0.0368303	464.5	0.0443841	464.5	0.0523831	464.5	0.0602236	464.5	0.067843	464.5	0.075875	464.5	0.0832968	464.5	0.0907944	464.5	0.0983333	464.5	0.105753	464.5	0.112701	464.5	0.120591	464.5	0.127294	464.5	0.134396	464.5	0.140931	464.5	0.147336	464.5	0.153333	464.5	0.159717	464.5	0.16564	464.5	0.171388	464.5	0.17714
464	0.00967425	464	0.0148067	464	0.0216712	464	0.0297791	464	0.0375457	464	0.0449902	464	0.0531856	464	0.0610627	464	0.0692979	464	0.0771507	464	0.0849051	464	0.0924401	464	0.100024	464	0.107573	464	0.114758	464	0.122576	464	0.129442	464	0.13668	464	0.143326	464	0.149871	464	0.155964	464	0.162436	464	0.168482	464	0.17425	464	0.180069
463.5	0.00966124	463.5	0.0148638	463.5	0.0223207	463.5	0.0303191	463.5	0.0381549	463.5	0.0459151	463.5	0.0540746	463.5	0.0621672	463.5	0.0700743	463.5	0.07832	463.5	0.0861093	463.5	0.0938778	463.5	0.101328	463.5	0.109012	463.5	0.116228	463.5	0.124233	463.5	0.131333	463.5	0.138263	463.5	0.145284	463.5	0.151796	463.5	0.157964	463.5	0.164439	463.5	0.170699	463.5	0.176628	463.5	0.182546
463	0.00971755	463	0.0151606	463	0.0226819	463	0.0305158	463	0.0386662	463	0.0464508	463	0.0550164	463	0.0629672	463	0.07128	463	0.0794965	463	0.0873942	463	0.0952212	463	0.102984	463	0.110825	463	0.118391	463	0.126408	463	0.133729	463	0.140825	463	0.147825	463	0.154351	463	0.160683	463	0.167283	463	0.173499	463	0.179748	463	0.185596
462.5	0.00990506	462.5	0.0154611	462.5	0.0230783	462.5	0.0310162	462.5	0.0394024	462.5	0.0473328	462.5	0.0557984	462.5	0.0642672	462.5	0.0723447	462.5	0.0808112	462.5	0.0885726	462.5	0.096656	462.5	0.10466	462.5	0.11232	462.5	0.119953	462.5	0.12804	462.5	0.135414	462.5	0.142531	462.5	0.149711	462.5	0.156461	462.5	0.162986	462.5	0.169389	462.5	0.176055	462.5	0.182131	462.5	0.187988
462	0.0101518	462	0.0157312	462	0.0235505	462	0.0315326	462	0.0401635	462	0.0480832	462	0.0567209	462	0.0653045	462	0.0734717	462	0.0823451	462	0.0903281	462	0.0983773	462	0.106367	462	0.114449	462	0.121979	462	0.130399	462	0.137882	462	0.145257	462	0.152464	462	0.159339	462	0.165762	462	0.172522	462	0.179081	462	0.185203	462	0.191514
461.5	0.0101762	461.5	0.0160893	461.5	0.023903	461.5	0.0321371	461.5	0.0407545	461.5	0.0490146	461.5	0.0574787	461.5	0.0662898	461.5	0.0746707	461.5	0.0834958	461.5	0.0914002	461.5	0.0998681	461.5	0.108137	461.5	0.115728	461.5	0.123704	461.5	0.132343	461.5	0.139664	461.5	0.147109	461.5	0.154637	461.5	0.161348	461.5	0.167779	461.5	0.174872	461.5	0.181646	461.5	0.18799	461.5	0.193908
461	0.010313	461	0.0162879	461	0.0243042	461	0.0327081	461	0.0415378	461	0.0497495	461	0.0584624	461	0.0673566	461	0.0759998	461	0.0849203	461	0.0931308	461	0.101679	461	0.10975	461	0.117916	461	0.126175	461	0.134659	461	0.142141	461	0.149906	461	0.157336	461	0.16427	461	0.170894	461	0.177873	461	0.184861	461	0.191434	461	0.197428
460.5	0.0105647	460.5	0.0165509	460.5	0.0245337	460.5	0.033029	460.5	0.0420438	460.5	0.0506194	460.5	0.0594153	460.5	0.0683324	460.5	0.0772613	460.5	0.0861236	460.5	0.094307	460.5	0.103144	460.5	0.111396	460.5	0.119625	460.5	0.127678	460.5	0.136472	460.5	0.144242	460.5	0.151781	460.5	0.159588	460.5	0.166671	460.5	0.173235	460.5	0.180493	460.5	0.187502	460.5	0.193876	460.5	0.199899
460	0.0106336	460	0.0168646	460	0.0251663	460	0.033888	460	0.0428389	460	0.051505	460	0.0605706	460	0.0697292	460	0.0786108	460	0.0879089	460	0.096211	460	0.105047	460	0.113596	460	0.121878	460	0.130246	460	0.139029	460	0.147052	460	0.154727	460	0.162637	460	0.169792	460	0.176674	460	0.183883	460	0.19093	460	0.197596	460	0.203903
459.5	0.0109349	459.5	0.0169422	459.5	0.0254751	459.5	0.0342352	459.5	0.0432261	459.5	0.0522807	459.5	0.0613054	459.5	0.0706114	459.5	0.0795126	459.5	0.0888647	459.5	0.0972345	459.5	0.106502	459.5	0.11499	459.5	0.123564	459.5	0.131836	459.5	0.140783	459.5	0.148781	459.5	0.156837	459.5	0.164594	459.5	0.172016	459.5	0.179084	459.5	0.186237	459.5	0.193428	459.5	0.200157	459.5	0.206278
459	0.011244	459	0.0178226	459	0.0259577	459	0.035155	459	0.0444403	459	0.0536322	459	0.0628403	459	0.0722775	459	0.0813609	459	0.0908065	459	0.0995192	459	0.108872	459	0.117687	459	0.126188	459	0.134916	459	0.144045	459	0.152048	459	0.160213	459	0.168233	459	0.175772	459	0.182903	459	0.190384	459	0.197538	459	0.204299	459	0.210868
458.5	0.0114148	458.5	0.0178527	458.5	0.0264063	458.5	0.0357745	458.5	0.0450988	458.5	0.0541442	458.5	0.0635355	458.5	0.0731943	458.5	0.0828006	458.5	0.0919473	458.5	0.101033	458.5	0.110152	458.5	0.118944	458.5	0.127935	458.5	0.136632	458.5	0.145686	458.5	0.154081	458.5	0.162272	458.5	0.17047	458.5	0.178104	458.5	0.185321	458.5	0.192862	458.5	0.199987	458.5	0.20692	458.5	0.213502
458	0.0115064	458	0.0180629	458	0.0268926	458	0.0364876	458	0.045725	458	0.0554038	458	0.0647932	458	0.0746369	458	0.0842052	458	0.0939507	458	0.10282	458	0.112559	458	0.121425	458	0.130504	458	0.139221	458	0.148891	458	0.157282	458	0.165738	458	0.173948	458	0.181716	458	0.188923	458	0.196887	458	0.204126	458	0.211116	458	0.217866
457.5	0.011923	457.5	0.018719	457.5	0.0275728	457.5	0.0370877	457.5	0.0467873	457.5	0.0564541	457.5	0.0662288	457.5	0.0759476	457.5	0.0857016	457.5	0.0953699	457.5	0.104852	457.5	0.114204	457.5	0.123493	457.5	0.132603	457.5	0.141607	457.5	0.151131	457.5	0.159604	457.5	0.168036	457.5	0.176603	457.5	0.184425	457.5	0.192049	457.5	0.199753	457.5	0.207079	457.5	0.214058	457.5	0.22109
457	0.0124145	457	0.0190198	457	0.0282014	457	0.0378605	457	0.0477687	457	0.0574571	457	0.0674762	457	0.0775993	457	0.0876281	457	0.0973877	457	0.106842	457	0.116547	457	0.126099	457	0.13541	457	0.144261	457	0.1542	457	0.162993	457	0.171607	457	0.180232	457	0.188283	457	0.195976	457	0.203667	457	0.21153	457	0.218684	457	0.225883
456.5	0.0124436	456.5	0.0194739	456.5	0.0286174	456.5	0.0385797	456.5	0.0487332	456.5	0.0583848	456.5	0.0686041	456.5	0.0787026	456.5	0.0888445	456.5	0.099027	456.5	0.108686	456.5	0.118195	456.5	0.127912	456.5	0.137405	456.5	0.146507	456.5	0.15663	456.5	0.165611	456.5	0.174193	456.5	0.182933	456.5	0.191025	456.5	0.199026	456.5	0.207025	456.5	0.214502	456.5	0.222053	456.5	0.229351
456	0.0126615	456	0.0198979	456	0.0293229	456	0.039338	456	0.0496333	456	0.0598015	456	0.0703731	456	0.0806385	456	0.0909575	456	0.101338	456	0.111163	456	0.121023	456	0.13075	456	0.140573	456	0.149796	456	0.160079	456	0.169062	456	0.17816	456	0.187093	456	0.195547	456	0.203547	456	0.211424	456	0.219399	456	0.226865	456	0.234194
455.5	0.0131683	455.5	0.0204596	455.5	0.030167	455.5	0.04018	455.5	0.0508182	455.5	0.0607306	455.5	0.0711714	455.5	0.0819833	455.5	0.0924565	455.5	0.103041	455.5	0.112982	455.5	0.123048	455.5	0.133028	455.5	0.142739	455.5	0.152418	455.5	0.162698	455.5	0.171936	455.5	0.181057	455.5	0.189814	455.5	0.198527	455.5	0.206688	455.5	0.214788	455.5	0.222989	455.5	0.230576	455.5	0.238155
455	0.0134047	455	0.0210252	455	0.0310135	455	0.0413429	455	0.0519322	455	0.0624615	455	0.0732232	455	0.0840573	455	0.094798	455	0.105368	455	0.115787	455	0.126022	455	0.136222	455	0.146266	455	0.15605	455	0.166809	455	0.176044	455	0.185077	455	0.194235	455	0.203262	455	0.211499	455	0.219753	455	0.228007	455	0.235907	455	0.243607
454.5	0.0137899	454.5	0.0215057	454.5	0.0313332	454.5	0.0421862	454.5	0.0530619	454.5	0.0634368	454.5	0.0744908	454.5	0.0854392	454.5	0.0962754	454.5	0.107238	454.5	0.117896	454.5	0.128349	454.5	0.138578	454.5	0.148792	454.5	0.158544	454.5	0.1696	454.5	0.178833	454.5	0.188171	454.5	0.197603	454.5	0.206256	454.5	0.214954	454.5	0.223376	454.5	0.231958	454.5	0.239716	454.5	0.247601
454	0.014365	454	0.0222507	454	0.0323459	454	0.0432066	454	0.0546265	454	0.0652925	454	0.0763459	454	0.0878293	454	0.0988418	454	0.110066	454	0.120587	454	0.131368	454	0.141943	454	0.15236	454	0.162653	454	0.173693	454	0.183284	454	0.193044	454	0.202338	454	0.211574	454	0.22031	454	0.228818	454	0.2375	454	0.245656	454	0.253671
453.5	0.0144183	453.5	0.0226072	453.5	0.0328321	453.5	0.0440871	453.5	0.0555389	453.5	0.0663283	453.5	0.0776588	453.5	0.0891755	453.5	0.100346	453.5	0.111784	453.5	0.122848	453.5	0.133471	453.5	0.144171	453.5	0.154903	453.5	0.16513	453.5	0.176571	453.5	0.186078	453.5	0.195839	453.5	0.205556	453.5	0.214738	453.5	0.223807	453.5	0.232269	453.5	0.24109	453.5	0.249546	453.5	0.257501
453	0.0150284	453	0.0233616	453	0.0338588	453	0.0452862	453	0.05698	453	0.067915	453	0.0798296	453	0.0913143	453	0.103017	453	0.114758	453	0.125769	453	0.136904	453	0.147963	453	0.158703	453	0.169277	453	0.180755	453	0.190715	453	0.201046	453	0.210582	453	0.220337	453	0.229282	453	0.238098	453	0.247066	453	0.255623	453	0.263898
452.5	0.0155997	452.5	0.024063	452.5	0.0348676	452.5	0.046288	452.5	0.0581058	452.5	0.0695848	452.5	0.0814283	452.5	0.093378	452.5	0.105045	452.5	0.116983	452.5	0.128194	452.5	0.13963	452.5	0.150662	452.5	0.161696	452.5	0.172591	452.5	0.184233	452.5	0.194294	452.5	0.204529	452.5	0.214538	452.5	0.224107	452.5	0.233278	452.5	0.24266	452.5	0.251765	452.5	0.260178	452.5	0.268629
452	0.0158766	452	0.0247357	452	0.0355577	452	0.0475903	452	0.0598065	452	0.0714565	452	0.0836661	452	0.0957026	452	0.107593	452	0.119665	452	0.13141	452	0.143046	452	0.154542	452	0.165696	452	0.17677	452	0.188899	452	0.199261	452	0.209665	452	0.219877	452	0.229783	452	0.23912	452	0.248336	452	0.257726	452	0.266599	452	0.275337
451.5	0.016523	451.5	0.0253108	451.5	0.0364569	451.5	0.048832	451.5	0.0610202	451.5	0.0727414	451.5	0.0853018	451.5	0.0979094	451.5	0.109902	451.5	0.122056	451.5	0.134073	451.5	0.145827	451.5	0.157408	451.5	0.168607	451.5	0.179804	451.5	0.192161	451.5	0.202917	451.5	0.213485	451.5	0.223866	451.5	0.233976	451.5	0.243331	451.5	0.252954	451.5	0.262146	451.5	0.271192	451.5	0.279948
451	0.0170373	451	0.0263653	451	0.0378576	451	0.05033	451	0.0627946	451	0.0749603	451	0.08793	451	0.100492	451	0.112738	451	0.125477	451	0.137887	451	0.149899	451	0.161693	451	0.173392	451	0.184961	451	0.197626	451	0.208131	451	0.219028	451	0.229944	451	0.240245	451	0.249885	451	0.25949	451	0.269249	451	0.278409	451	0.287432
450.5	0.0178185	450.5	0.026867	450.5	0.0385592	450.5	0.0512676	450.5	0.0640239	450.5	0.0765702	450.5	0.089397	450.5	0.102514	450.5	0.115339	450.5	0.127862	450.5	0.140226	450.5	0.152743	450.5	0.164638	450.5	0.176301	450.5	0.188154	450.5	0.201187	450.5	0.212179	450.5	0.222974	450.5	0.233863	450.5	0.244254	450.5	0.254324	450.5	0.264088	450.5	0.274036	450.5	0.283432	450.5	0.292382
450	0.0184006	450	0.0285478	450	0.0407383	450	0.0535662	450	0.0669034	450	0.079855	450	0.0931359	450	0.10628	450	0.119137	450	0.132489	450	0.145003	450	0.157516	450	0.170574	450	0.182281	450	0.194658	450	0.208181	450	0.218942	450	0.22998	450	0.241148	450	0.252092	450	0.2618	450	0.272205	450	0.282341	450	0.291946	450	0.301481
449.5	0.0190133	449.5	0.0294356	449.5	0.0418778	449.5	0.0548183	449.5	0.0685701	449.5	0.0819186	449.5	0.0952545	449.5	0.108818	449.5	0.122017	449.5	0.135248	449.5	0.14826	449.5	0.161143	449.5	0.17399	449.5	0.186107	449.5	0.198209	449.5	0.212237	449.5	0.223482	449.5	0.234475	449.5	0.24585	449.5	0.256962	449.5	0.26691	449.5	0.27747	449.5	0.287843	449.5	0.297782	449.5	0.307024
449	0.01966	449	0.030382	449	0.0433704	449	0.0565273	449	0.0705809	449	0.0840647	449	0.0978914	449	0.111771	449	0.125145	449	0.138968	449	0.152368	449	0.165385	449	0.178607	449	0.19128	449	0.203664	449	0.21807	449	0.229326	449	0.240872	449	0.252527	449	0.264032	449	0.274097	449	0.284955	449	0.295635	449	0.305668	449	0.315384
448.5	0.020272	448.5	0.0313721	448.5	0.0443919	448.5	0.0578056	448.5	0.0720012	448.5	0.0859771	448.5	0.0999845	448.5	0.114113	448.5	0.128011	448.5	0.141721	448.5	0.155573	448.5	0.16904	448.5	0.182285	448.5	0.195133	448.5	0.207606	448.5	0.222241	448.5	0.233748	448.5	0.245526	448.5	0.257329	448.5	0.268806	448.5	0.279419	448.5	0.290429	448.5	0.300983	448.5	0.311564	448.5	0.321126
448	0.0210877	448	0.0325352	448	0.0459963	448	0.0598165	448	0.0743676	448	0.0885385	448	0.103172	448	0.117566	448	0.131727	448	0.145812	448	0.159852	448	0.173898	448	0.187406	448	0.200747	448	0.213568	448	0.228702	448	0.240395	448	0.252737	448	0.264548	448	0.276461	448	0.287236	448	0.29849	448	0.309669	448	0.320078	448	0.330316
447.5	0.0220124	447.5	0.0335023	447.5	0.0470649	447.5	0.0610873	447.5	0.0762419	447.5	0.0906496	447.5	0.105494	447.5	0.120148	447.5	0.134462	447.5	0.148744	447.5	0.163121	447.5	0.177269	447.5	0.191056	447.5	0.204612	447.5	0.217684	447.5	0.232798	447.5	0.244801	447.5	0.257235	447.5	0.269541	447.5	0.281561	447.5	0.292605	447.5	0.304078	447.5	0.315133	447.5	0.32592	447.5	0.336316
447	0.0232919	447	0.0348813	447	0.0488086	447	0.0634144	447	0.0787047	447	0.0935139	447	0.108763	447	0.123953	447	0.138598	447	0.153251	447	0.168081	447	0.182554	447	0.196825	447	0.210558	447	0.223899	447	0.23947	447	0.252113	447	0.264456	447	0.277239	447	0.289985	447	0.300984	447	0.312737	447	0.323961	447	0.33514	447	0.345885
446.5	0.0239411	446.5	0.0355961	446.5	0.0497328	446.5	0.0643838	446.5	0.0802159	446.5	0.0953254	446.5	0.11061	446.5	0.126088	446.5	0.140973	446.5	0.156353	446.5	0.170942	446.5	0.185948	446.5	0.200458	446.5	0.214286	446.5	0.228161	446.5	0.243775	446.5	0.25644	446.5	0.269494	446.5	0.282129	446.5	0.294631	446.5	0.306238	446.5	0.318149	446.5	0.329692	446.5	0.341194	446.5	0.351781
446	0.0254415	446	0.0372778	446	0.0518602	446	0.0670076	446	0.083195	446	0.0986769	446	0.114261	446	0.130286	446	0.145484	446	0.160964	446	0.176367	446	0.191497	446	0.206251	446	0.220583	446	0.234973	446	0.250703	446	0.26389	446	0.277195	446	0.290438	446	0.303557	446	0.314749	446	0.327254	446	0.339146	446	0.350999	446	0.361929
445.5	0.0264795	445.5	0.0383862	445.5	0.0534087	445.5	0.0688197	445.5	0.0849341	445.5	0.100881	445.5	0.116789	445.5	0.133075	445.5	0.148836	445.5	0.164414	445.5	0.180059	445.5	0.195401	445.5	0.210449	445.5	0.225097	445.5	0.239666	445.5	0.255633	445.5	0.269082	445.5	0.282592	445.5	0.29599	445.5	0.309154	445.5	0.32108	445.5	0.333563	445.5	0.345587	445.5	0.357318	445.5	0.368632
445	0.0277838	445	0.0399106	445	0.055346	445	0.071258	445	0.0878353	445	0.104243	445	0.120568	445	0.137048	445	0.153316	445	0.169256	445	0.185429	445	0.201148	445	0.21652	445	0.231719	445	0.246384	445	0.263054	445	0.276564	445	0.290515	445	0.30421	445	0.317628	445	0.330037	445	0.34275	445	0.355136	445	0.367197	445	0.378618
444.5	0.0281882	444.5	0.0408678	444.5	0.0566726	444.5	0.0728827	444.5	0.0895012	444.5	0.106146	444.5	0.122826	444.5	0.139458	444.5	0.156011	444.5	0.172372	444.5	0.188711	444.5	0.204909	444.5	0.220225	444.5	0.235466	444.5	0.250742	444.5	0.267922	444.5	0.281408	444.5	0.29574	444.5	0.309604	444.5	0.323248	444.5	0.335632	444.5	0.348423	444.5	0.361413	444.5	0.3732	444.5	0.385384
444	0.0300114	444	0.0430137	444	0.058883	444	0.0755693	444	0.0927999	444	0.109889	444	0.126912	444	0.144196	444	0.160922	444	0.17785	444	0.194338	444	0.211109	444	0.226879	444	0.242742	444	0.25807	444	0.275391	444	0.289616	444	0.304032	444	0.318337	444	0.332275	444	0.34526	444	0.358292	444	0.371595	444	0.383743	444	0.39601
443.5	0.0310059	443.5	0.0441598	443.5	0.0606711	443.5	0.0774031	443.5	0.0950735	443.5	0.112486	443.5	0.129682	443.5	0.147047	443.5	0.164242	443.5	0.181536	443.5	0.198283	443.5	0.215131	443.5	0.231457	443.5	0.247334	443.5	0.263051	443.5	0.280699	443.5	0.295141	443.5	0.309846	443.5	0.324256	443.5	0.33889	443.5	0.351334	443.5	0.36496	443.5	0.378491	443.5	0.390996	443.5	0.403489
443	0.0325691	443	0.0462848	443	0.0630719	443	0.0803016	443	0.0983718	443	0.116362	443	0.133831	443	0.151745	443	0.169152	443	0.186836	443	0.204373	443	0.221652	443	0.237974	443	0.254263	443	0.270347	443	0.288545	443	0.303332	443	0.318659	443	0.33319	443	0.347919	443	0.361086	443	0.374971	443	0.388524	443	0.401429	443	0.414228
442.5	0.0337374	442.5	0.0474232	442.5	0.0647757	442.5	0.0821119	442.5	0.100471	442.5	0.118534	442.5	0.136925	442.5	0.154918	442.5	0.172436	442.5	0.190611	442.5	0.207902	442.5	0.225601	442.5	0.242486	442.5	0.259225	442.5	0.275571	442.5	0.293809	442.5	0.308879	442.5	0.324367	442.5	0.339605	442.5	0.354432	442.5	0.367555	442.5	0.381703	442.5	0.395423	442.5	0.408545	442.5	0.421533
442	0.0356458	442	0.0498988	442	0.0675774	442	0.0854459	442	0.104085	442	0.122854	442	0.141171	442	0.159867	442	0.178163	442	0.196483	442	0.214336	442	0.232177	442	0.249708	442	0.266466	442	0.283439	442	0.301841	442	0.317399	442	0.333418	442	0.348842	442	0.364093	442	0.37759	442	0.391984	442	0.406321	442	0.419343	442	0.432753
441.5	0.0364972	441.5	0.0510473	441.5	0.0690634	441.5	0.0873063	441.5	0.106319	441.5	0.124935	441.5	0.144007	441.5	0.162876	441.5	0.181287	441.5	0.199837	441.5	0.21827	441.5	0.236422	441.5	0.254128	441.5	0.271395	441.5	0.288221	441.5	0.30718	441.5	0.322914	441.5	0.339094	441.5	0.354762	441.5	0.370059	441.5	0.384078	441.5	0.398606	441.5	0.41291	441.5	0.426597	441.5	0.440294
441	0.0386577	441	0.0536125	441	0.0721307	441	0.0907516	441	0.110196	441	0.129435	441	0.14873	441	0.168095	441	0.187082	441	0.206092	441	0.224906	441	0.24319	441	0.261393	441	0.279049	441	0.296702	441	0.315505	441	0.331886	441	0.348572	441	0.364416	441	0.380239	441	0.394366	441	0.409129	441	0.424197	441	0.437799	441	0.451798
440.5	0.0401562	440.5	0.0554174	440.5	0.0741251	440.5	0.093285	440.5	0.112648	440.5	0.132267	440.5	0.151873	440.5	0.171698	440.5	0.190771	440.5	0.20991	440.5	0.229002	440.5	0.247955	440.5	0.266168	440.5	0.284317	440.5	0.3021	440.5	0.321473	440.5	0.337993	440.5	0.354496	440.5	0.370729	440.5	0.387095	440.5	0.401319	440.5	0.416591	440.5	0.4315	440.5	0.445601	440.5	0.459785
440	0.042308	440	0.0577966	440	0.0771393	440	0.0964069	440	0.116701	440	0.136539	440	0.156741	440	0.176833	440	0.196407	440	0.21616	440	0.235591	440	0.25476	440	0.273631	440	0.291878	440	0.31019	440	0.329929	440	0.34712	440	0.36407	440	0.38028	440	0.397225	440	0.411722	440	0.427111	440	0.442531	440	0.456978	440	0.471228
439.5	0.0438952	439.5	0.0598357	439.5	0.0790135	439.5	0.0989273	439.5	0.119609	439.5	0.139754	439.5	0.160037	439.5	0.180421	439.5	0.200293	439.5	0.220282	439.5	0.239873	439.5	0.259931	439.5	0.278561	439.5	0.297493	439.5	0.315636	439.5	0.336023	439.5	0.353048	439.5	0.370191	439.5	0.387029	439.5	0.404129	439.5	0.418876	439.5	0.434519	439.5	0.449952	439.5	0.464885	439.5	0.478962
439	0.0462307	439	0.0627476	439	0.082719	439	0.102866	439	0.123663	439	0.144403	439	0.1652	439	0.186085	439	0.206286	439	0.226782	439	0.246763	439	0.266935	439	0.286332	439	0.305318	439	0.324013	439	0.344644	439	0.362446	439	0.380094	439	0.396956	439	0.414356	439	0.429607	439	0.445581	439	0.461413	439	0.476618	439	0.491457
438.5	0.0478722	438.5	0.0649854	438.5	0.0845883	438.5	0.105614	438.5	0.126834	438.5	0.147799	438.5	0.168841	438.5	0.189986	438.5	0.210693	438.5	0.231037	438.5	0.251391	438.5	0.272038	438.5	0.29128	438.5	0.310972	438.5	0.329928	438.5	0.350656	438.5	0.368689	438.5	0.386689	438.5	0.403951	438.5	0.421125	438.5	0.436841	438.5	0.453071	438.5	0.469231	438.5	0.484372	438.5	0.499379
438	0.0506441	438	0.0679163	438	0.0883264	438	0.109272	438	0.131341	438	0.152367	438	0.174012	438	0.195448	438	0.216605	438	0.237683	438	0.258376	438	0.279233	438	0.299508	438	0.319293	438	0.338518	438	0.359582	438	0.377997	438	0.396433	438	0.413908	438	0.432015	438	0.447402	438	0.46427	438	0.480487	438	0.496037	438	0.511547
437.5	0.0527663	437.5	0.0702144	437.5	0.0908474	437.5	0.112478	437.5	0.134407	437.5	0.15615	437.5	0.177936	437.5	0.199735	437.5	0.221113	437.5	0.242196	437.5	0.263544	437.5	0.284579	437.5	0.304858	437.5	0.32497	437.5	0.344433	437.5	0.366198	437.5	0.384649	437.5	0.403274	437.5	0.421056	437.5	0.439122	437.5	0.454946	437.5	0.472031	437.5	0.488765	437.5	0.504385	437.5	0.519655
437	0.0556875	437	0.0734316	437	0.0944613	437	0.116535	437	0.139178	437	0.160969	437	0.183314	437	0.205762	437	0.227442	437	0.248958	437	0.270545	437	0.292418	437	0.312766	437	0.333422	437	0.353154	437	0.374961	437	0.394224	437	0.413139	437	0.431382	437	0.449777	437	0.465865	437	0.48323	437	0.500208	437	0.516449	437	0.531949
436.5	0.0582821	436.5	0.0762174	436.5	0.0974977	436.5	0.119724	436.5	0.142741	436.5	0.165168	436.5	0.187459	436.5	0.209964	436.5	0.23202	436.5	0.254045	436.5	0.276043	436.5	0.297727	436.5	0.318723	436.5	0.339624	436.5	0.359826	436.5	0.381419	436.5	0.401076	436.5	0.420165	436.5	0.438656	436.5	0.457364	436.5	0.473731	436.5	0.491596	436.5	0.508442	436.5	0.52465	436.5	0.540505
436	0.0615174	436	0.0799029	436	0.101593	436	0.12444	436	0.147781	436	0.170458	436	0.193402	436	0.21634	436	0.238704	436	0.261129	436	0.283379	436	0.305774	436	0.326927	436	0.347995	436	0.36875	436	0.391114	436	0.410754	436	0.430489	436	0.4492	436	0.468118	436	0.485246	436	0.50282	436	0.520212	436	0.53677	436	0.552977
435.5	0.0639639	435.5	0.0825877	435.5	0.104474	435.5	0.127535	435.5	0.151157	435.5	0.174169	435.5	0.197569	435.5	0.220645	435.5	0.243486	435.5	0.266059	435.5	0.288773	435.5	0.311251	435.5	0.332646	435.5	0.353999	435.5	0.375166	435.5	0.397573	435.5	0.417455	435.5	0.437505	435.5	0.456578	435.5	0.47531	435.5	0.49265	435.5	0.510581	435.5	0.528221	435.5	0.544785	435.5	0.561658
435	0.0675628	435	0.0866754	435	0.108942	435	0.13261	435	0.156504	435	0.180086	435	0.203628	435	0.227177	435	0.2504	435	0.273408	435	0.296399	435	0.319283	435	0.341601	435	0.362929	435	0.384546	435	0.407319	435	0.427749	435	0.447903	435	0.467324	435	0.486571	435	0.504109	435	0.522541	435	0.540388	435	0.557564	435	0.574224
434.5	0.0701015	434.5	0.0893584	434.5	0.112209	434.5	0.135717	434.5	0.160068	434.5	0.183778	434.5	0.207702	434.5	0.231505	434.5	0.255167	434.5	0.278421	434.5	0.301778	434.5	0.324992	434.5	0.347002	434.5	0.368902	434.5	0.390681	434.5	0.413858	434.5	0.434129	434.5	0.454795	434.5	0.474473	434.5	0.494189	434.5	0.51171	434.5	0.529983	434.5	0.548375	434.5	0.565675	434.5	0.582377
434	0.0743545	434	0.0939339	434	0.116983	434	0.141125	434	0.165884	434	0.189866	434	0.214421	434	0.23872	434	0.262661	434	0.286323	434	0.309829	434	0.333555	434	0.355982	434	0.378186	434	0.400046	434	0.424009	434	0.444766	434	0.465448	434	0.485719	434	0.505419	434	0.52335	434	0.542155	434	0.560546	434	0.57814	434	0.595095
433.5	0.0770482	433.5	0.0968959	433.5	0.120317	433.5	0.144527	433.5	0.169444	433.5	0.194052	433.5	0.218459	433.5	0.243158	433.5	0.267229	433.5	0.291341	433.5	0.315197	433.5	0.338742	433.5	0.361813	433.5	0.38427	433.5	0.40669	433.5	0.430597	433.5	0.451759	433.5	0.472646	433.5	0.492874	433.5	0.512833	433.5	0.530975	433.5	0.550273	433.5	0.568521	433.5	0.586576	433.5	0.603901
433	0.0815911	433	0.101797	433	0.125654	433	0.150377	433	0.175798	433	0.200529	433	0.225539	433	0.250455	433	0.275183	433	0.299475	433	0.323656	433	0.347707	433	0.371282	433	0.39409	433	0.416602	433	0.441155	433	0.462282	433	0.483775	433	0.504499	433	0.524481	433	0.542871	433	0.56236	433	0.58135	433	0.59942	433	0.61712
432.5	0.0845472	432.5	0.105024	432.5	0.129417	432.5	0.154428	432.5	0.179754	432.5	0.204915	432.5	0.230136	432.5	0.255475	432.5	0.280167	432.5	0.304963	432.5	0.329456	432.5	0.353402	432.5	0.377599	432.5	0.40021	432.5	0.423215	432.5	0.447971	432.5	0.46958	432.5	0.490905	432.5	0.512136	432.5	0.532791	432.5	0.550895	432.5	0.570576	432.5	0.589743	432.5	0.607941	432.5	0.625594
432	0.0895462	432	0.11067	432	0.135184	432	0.160521	432	0.186263	432	0.212087	432	0.237628	432	0.263273	432	0.2885	432	0.313665	432	0.338382	432	0.362849	432	0.386932	432	0.410266	432	0.433688	432	0.458696	432	0.480567	432	0.502226	432	0.523328	432	0.544465	432	0.563276	432	0.583099	432	0.602185	432	0.621001	432	0.639276
431.5	0.0928321	431.5	0.114161	431.5	0.139027	431.5	0.164679	431.5	0.190393	431.5	0.216263	431.5	0.242257	431.5	0.268459	431.5	0.293803	431.5	0.318967	431.5	0.344094	431.5	0.368816	431.5	0.393303	431.5	0.416867	431.5	0.440251	431.5	0.465432	431.5	0.487685	431.5	0.509603	431.5	0.53099	431.5	0.552147	431.5	0.571217	431.5	0.59117	431.5	0.610845	431.5	0.629334	431.5	0.647776
431	0.0981042	431	0.119896	431	0.145464	431	0.171058	431	0.197479	431	0.223664	431	0.250021	431	0.276189	431	0.301933	431	0.327623	431	0.353001	431	0.378154	431	0.403013	431	0.42681	431	0.450589	431	0.475939	431	0.498524	431	0.521038	431	0.542381	431	0.564172	431	0.583246	431	0.603539	431	0.623773	431	0.642328	431	0.661247
430.5	0.101802	430.5	0.123868	430.5	0.1494	430.5	0.17555	430.5	0.202016	430.5	0.228592	430.5	0.255091	430.5	0.281608	430.5	0.307812	430.5	0.333515	430.5	0.359035	430.5	0.384154	430.5	0.409203	430.5	0.433511	430.5	0.457213	430.5	0.483115	430.5	0.506002	430.5	0.528324	430.5	0.550151	430.5	0.571896	430.5	0.591238	430.5	0.611747	430.5	0.632004	430.5	0.651076	430.5	0.669765
430	0.107768	430	0.130184	430	0.155816	430	0.182614	430	0.209196	430	0.236127	430	0.263101	430	0.289796	430	0.316256	430	0.342383	430	0.368205	430	0.393824	430	0.419269	430	0.443698	430	0.467923	430	0.494242	430	0.517133	430	0.53995	430	0.561999	430	0.583994	430	0.6037	430	0.624445	430	0.644428	430	0.663969	430	0.683068
429.5	0.112092	429.5	0.134776	429.5	0.160442	429.5	0.187573	429.5	0.214332	429.5	0.241633	429.5	0.268581	429.5	0.29573	429.5	0.322432	429.5	0.348606	429.5	0.374797	429.5	0.400627	429.5	0.426045	429.5	0.450857	429.5	0.475165	429.5	0.501459	429.5	0.524839	429.5	0.547499	429.5	0.5697	429.5	0.592072	429.5	0.611972	429.5	0.632863	429.5	0.65319	429.5	0.672823	429.5	0.692024
429	0.118616	429	0.141352	429	0.167767	429	0.194645	429	0.222128	429	0.249857	429	0.276673	429	0.304439	429	0.331207	429	0.358033	429	0.384383	429	0.410467	429	0.436666	429	0.46109	429	0.485752	429	0.512573	429	0.53596	429	0.559147	429	0.58187	429	0.604174	429	0.62421	429	0.645448	429	0.666143	429	0.685836	429	0.705071
428.5	0.122834	428.5	0.146114	428.5	0.172237	428.5	0.199767	428.5	0.227178	428.5	0.255219	428.5	0.282542	428.5	0.310223	428.5	0.337437	428.5	0.364105	428.5	0.390481	428.5	0.417114	428.5	0.443379	428.5	0.468228	428.5	0.492929	428.5	0.51984	428.5	0.543477	428.5	0.566824	428.5	0.589506	428.5	0.61208	428.5	0.632443	428.5	0.653535	428.5	0.674575	428.5	0.694182	428.5	0.713797
428	0.129869	428	0.153543	428	0.179918	428	0.207778	428	0.235446	428	0.263516	428	0.291256	428	0.319097	428	0.346486	428	0.373629	428	0.400378	428	0.42723	428	0.453281	428	0.478694	428	0.50386	428	0.530948	428	0.55474	428	0.57807	428	0.601083	428	0.624158	428	0.644187	428	0.66616	428	0.687234	428	0.707225	428	0.726501
427.5	0.13472	427.5	0.158631	427.5	0.185317	427.5	0.213166	427.5	0.241178	427.5	0.269262	427.5	0.297101	427.5	0.325315	427.5	0.353043	427.5	0.37998	427.5	0.406903	427.5	0.434031	427.5	0.460226	427.5	0.485782	427.5	0.511048	427.5	0.538415	427.5	0.562409	427.5	0.586078	427.5	0.609075	427.5	0.631799	427.5	0.652722	427.5	0.67436	427.5	0.695096	427.5	0.715704	427.5	0.734852
427	0.142286	427	0.166299	427	0.193369	427	0.221427	427	0.249459	427	0.278313	427	0.306016	427	0.33443	427	0.362251	427	0.389701	427	0.416806	427	0.444086	427	0.470585	427	0.496231	427	0.521848	427	0.549224	427	0.573734	427	0.597414	427	0.620627	427	0.643695	427	0.664851	427	0.686355	427	0.707782	427	0.728109	427	0.747716
426.5	0.147816	426.5	0.171758	426.5	0.19883	426.5	0.227003	426.5	0.255483	426.5	0.28404	426.5	0.31236	426.5	0.340634	426.5	0.36869	426.5	0.396052	426.5	0.423604	426.5	0.450775	426.5	0.477944	426.5	0.503382	426.5	0.529123	426.5	0.556562	426.5	0.581197	426.5	0.605248	426.5	0.628219	426.5	0.651435	426.5	0.672498	426.5	0.694601	426.5	0.715633	426.5	0.73648	426.5	0.756076
426	0.155673	426	0.180031	426	0.207293	426	0.235794	426	0.264318	426	0.293351	426	0.321443	426	0.350208	426	0.378338	426	0.405828	426	0.43353	426	0.461112	426	0.48788	426	0.514045	426	0.539833	426	0.567438	426	0.592092	426	0.616421	426	0.639658	426	0.663222	426	0.684182	426	0.706201	426	0.727664	426	0.748441	426	0.768427
425.5	0.161745	425.5	0.185841	425.5	0.213591	425.5	0.242013	425.5	0.270477	425.5	0.299655	425.5	0.328237	425.5	0.356782	425.5	0.385034	425.5	0.412747	425.5	0.440599	425.5	0.468097	425.5	0.495394	425.5	0.521263	425.5	0.547288	425.5	0.574981	425.5	0.599953	425.5	0.624037	425.5	0.64748	425.5	0.671171	425.5	0.692305	425.5	0.714468	425.5	0.735832	425.5	0.756605	425.5	0.776851
425	0.17031	425	0.194597	425	0.222243	425	0.251059	425	0.279497	425	0.309009	425	0.337492	425	0.366286	425	0.394635	425	0.422598	425	0.450399	425	0.478166	425	0.505433	425	0.53179	425	0.557662	425	0.58567	425	0.610548	425	0.634836	425	0.658404	425	0.681866	425	0.703332	425	0.725524	425	0.746944	425	0.768196	425	0.788107
424.5	0.176879	424.5	0.201065	424.5	0.228839	424.5	0.257616	424.5	0.28635	424.5	0.315746	424.5	0.344008	424.5	0.373244	424.5	0.40135	424.5	0.429669	424.5	0.457848	424.5	0.485091	424.5	0.512524	424.5	0.538994	424.5	0.565088	424.5	0.592776	424.5	0.617849	424.5	0.642497	424.5	0.666165	424.5	0.689735	424.5	0.711153	424.5	0.733326	424.5	0.754777	424.5	0.776258	424.5	0.796162
424	0.18652	424	0.210691	424	0.238571	424	0.267248	424	0.296125	424	0.325582	424	0.354388	424	0.383345	424	0.411649	424	0.439872	424	0.467855	424	0.495555	424	0.522955	424	0.549398	424	0.575654	424	0.603654	424	0.62828	424	0.653306	424	0.676633	424	0.70053	424	0.721807	424	0.744522	424	0.765816	424	0.787346	424	0.807163
423.5	0.193219	423.5	0.217261	423.5	0.244939	423.5	0.273702	423.5	0.302762	423.5	0.332153	423.5	0.360697	423.5	0.389745	423.5	0.417998	423.5	0.446652	423.5	0.474581	423.5	0.502071	423.5	0.529605	423.5	0.556087	423.5	0.582166	423.5	0.610369	423.5	0.635348	423.5	0.659919	423.5	0.683447	423.5	0.707574	423.5	0.728857	423.5	0.751428	423.5	0.773204	423.5	0.794226	423.5	0.814241
423	0.203461	423	0.227707	423	0.255576	423	0.284102	423	0.313178	423	0.34256	423	0.37099	423	0.400285	423	0.428515	423	0.456749	423	0.484892	423	0.512796	423	0.54012	423	0.566549	423	0.592705	423	0.620793	423	0.645687	423	0.670495	423	0.694195	423	0.717755	423	0.739468	423	0.761983	423	0.783642	423	0.804807	423	0.824602
422.5	0.210755	422.5	0.23482	422.5	0.262788	422.5	0.291246	422.5	0.320135	422.5	0.349652	422.5	0.37813	422.5	0.4073	422.5	0.4355	422.5	0.46392	422.5	0.49177	422.5	0.519482	422.5	0.546975	422.5	0.573348	422.5	0.599593	422.5	0.627791	422.5	0.652776	422.5	0.677325	422.5	0.701269	422.5	0.724648	422.5	0.746514	422.5	0.768625	422.5	0.790479	422.5	0.81128	422.5	0.831848
422	0.221913	422	0.245743	422	0.273661	422	0.302239	422	0.330883	422	0.36074	422	0.38871	422	0.41808	422	0.44612	422	0.474242	422	0.502262	422	0.529904	422	0.557271	422	0.583605	422	0.609955	422	0.637611	422	0.662841	422	0.687069	422	0.711021	422	0.734552	422	0.756068	422	0.778266	422	0.799807	422	0.82117	422	0.841196
421.5	0.229606	421.5	0.253614	421.5	0.281295	421.5	0.309495	421.5	0.338539	421.5	0.367417	421.5	0.396129	421.5	0.425279	421.5	0.45307	421.5	0.481542	421.5	0.509356	421.5	0.536915	421.5	0.564057	421.5	0.590683	421.5	0.616398	421.5	0.644373	421.5	0.669264	421.5	0.69374	421.5	0.717672	421.5	0.740773	421.5	0.762557	421.5	0.784762	421.5	0.806299	421.5	0.827352	421.5	0.847357
421	0.241773	421	0.265556	421	0.293118	421	0.321386	421	0.350067	421	0.379613	421	0.407324	421	0.436302	421	0.464293	421	0.492449	421	0.520016	421	0.547505	421	0.574685	421	0.600937	421	0.626653	421	0.654414	421	0.679338	421	0.703967	421	0.727168	421	0.750493	421	0.772096	421	0.794299	421	0.81553	421	0.836329	421	0.856285
420.5	0.249992	420.5	0.273855	420.5	0.301187	420.5	0.329069	420.5	0.357857	420.5	0.386825	420.5	0.414999	420.5	0.443242	420.5	0.471521	420.5	0.499345	420.5	0.527009	420.5	0.554206	420.5	0.581039	420.5	0.607406	420.5	0.6332	420.5	0.661091	420.5	0.685645	420.5	0.709868	420.5	0.733019	420.5	0.756367	420.5	0.777758	420.5	0.799944	420.5	0.821364	420.5	0.84197	420.5	0.861937
420	0.262812	420	0.286506	420	0.313561	420	0.341293	420	0.369575	420	0.398615	420	0.426672	420	0.454859	420	0.48258	420	0.510138	420	0.537652	420	0.564529	420	0.591308	420	0.617359	420	0.642975	420	0.670185	420	0.694884	420	0.719012	420	0.742333	420	0.765373	420	0.786793	420	0.808878	420	0.829896	420	0.850144	420	0.869898
419.5	0.271951	419.5	0.295213	419.5	0.322195	419.5	0.349845	419.5	0.377998	419.5	0.406778	419.5	0.434376	419.5	0.462594	419.5	0.490213	419.5	0.517788	419.5	0.544675	419.5	0.571978	419.5	0.598133	419.5	0.624223	419.5	0.64938	419.5	0.676793	419.5	0.701148	419.5	0.725163	419.5	0.748091	419.5	0.771159	419.5	0.792514	419.5	0.813983	419.5	0.834709	419.5	0.855242	419.5	0.875039
419	0.285753	419	0.309001	419	0.335542	419	0.362947	419	0.390618	419	0.418988	419	0.446254	419	0.474277	419	0.501453	419	0.528649	419	0.555626	419	0.58258	419	0.608602	419	0.634111	419	0.659117	419	0.686091	419	0.709881	419	0.733717	419	0.756685	419	0.779219	419	0.800765	419	0.821839	419	0.842529	419	0.862823	419	0.882423
418.5	0.295295	418.5	0.318361	418.5	0.344808	418.5	0.37163	418.5	0.39937	418.5	0.427743	418.5	0.454617	418.5	0.48252	418.5	0.509483	418.5	0.536268	418.5	0.56294	418.5	0.58931	418.5	0.615337	418.5	0.640926	418.5	0.665596	418.5	0.692489	418.5	0.716144	418.5	0.739706	418.5	0.762612	418.5	0.78494	418.5	0.805926	418.5	0.827032	418.5	0.847523	418.5	0.867795	418.5	0.887307
418	0.310782	418	0.333235	418	0.359174	418	0.385763	418	0.413176	418	0.440862	418	0.467469	418	0.495051	418	0.521495	418	0.547832	418	0.574538	418	0.60063	418	0.62605	418	0.651181	418	0.675269	418	0.701898	418	0.725216	418	0.748568	418	0.770772	418	0.793017	418	0.813853	418	0.834648	418	0.854901	418	0.875007	418	0.894039
417.5	0.321111	417.5	0.343156	417.5	0.369134	417.5	0.395454	417.5	0.422429	417.5	0.450189	417.5	0.476158	417.5	0.503742	417.5	0.529775	417.5	0.555859	417.5	0.581877	417.5	0.60815	417.5	0.633127	417.5	0.658061	417.5	0.682133	417.5	0.708517	417.5	0.731666	417.5	0.754243	417.5	0.776531	417.5	0.798341	417.5	0.819313	417.5	0.839906	417.5	0.859808	417.5	0.879445	417.5	0.898305
417	0.337289	417	0.358912	417	0.384506	417	0.41005	417	0.436721	417	0.464138	417	0.489685	417	0.516256	417	0.541987	417	0.568045	417	0.593226	417	0.619039	417	0.643865	417	0.66789	417	0.691972	417	0.717712	417	0.740674	417	0.763235	417	0.784522	417	0.806665	417	0.82661	417	0.846931	417	0.86664	417	0.886007	417	0.904245
416.5	0.348224	416.5	0.369652	416.5	0.394418	416.5	0.420174	416.5	0.446465	416.5	0.473188	416.5	0.498951	416.5	0.525096	416.5	0.550683	416.5	0.575841	416.5	0.601518	416.5	0.626503	416.5	0.650977	416.5	0.675191	416.5	0.698737	416.5	0.723963	416.5	0.74631	416.5	0.768856	416.5	0.790204	416.5	0.811418	416.5	0.831134	416.5	0.851778	416.5	0.871059	416.5	0.890285	416.5	0.908662
416	0.365231	416	0.386259	416	0.410592	416	0.435609	416	0.461482	416	0.487799	416	0.512819	416	0.538565	416	0.563422	416	0.588362	416	0.613178	416	0.637885	416	0.661896	416	0.685491	416	0.708603	416	0.733529	416	0.755445	416	0.777503	416	0.798552	416	0.81939	416	0.838873	416	0.858807	416	0.877632	416	0.896018	416	0.914157
415.5	0.377267	415.5	0.397622	415.5	0.421905	415.5	0.446578	415.5	0.471794	415.5	0.497746	415.5	0.522603	415.5	0.547638	415.5	0.572367	415.5	0.596936	415.5	0.621528	415.5	0.645754	415.5	0.669742	415.5	0.692686	415.5	0.715721	415.5	0.740389	415.5	0.761733	415.5	0.78364	415.5	0.804407	415.5	0.82488	415.5	0.844022	415.5	0.863606	415.5	0.882531	415.5	0.900653	415.5	0.91866
415	0.395335	415	0.4153	415	0.438873	415	0.463146	415	0.487719	415	0.513233	415	0.537206	415	0.561996	415	0.58606	415	0.610037	415	0.634272	415	0.657838	415	0.680963	415	0.70389	415	0.726063	415	0.750066	415	0.771239	415	0.7924	415	0.812795	415	0.83311	415	0.851677	415	0.870583	415	0.889345	415	0.906964	415	0.92453
414.5	0.407735	414.5	0.42771	414.5	0.450944	414.5	0.474574	414.5	0.498989	414.5	0.524062	414.5	0.547474	414.5	0.572285	414.5	0.595697	414.5	0.619498	414.5	0.64324	414.5	0.666381	414.5	0.689312	414.5	0.711488	414.5	0.733588	414.5	0.756926	414.5	0.778225	414.5	0.798969	414.5	0.819019	414.5	0.838854	414.5	0.857244	414.5	0.875863	414.5	0.894123	414.5	0.912069	414.5	0.929087
414	0.426823	414	0.445882	414	0.468805	414	0.492132	414	0.515543	414	0.540035	414	0.562931	414	0.587076	414	0.609879	414	0.63309	414	0.65601	414	0.678844	414	0.701162	414	0.723097	414	0.74439	414	0.768051	414	0.787691	414	0.808246	414	0.828011	414	0.84745	414	0.865217	414	0.883934	414	0.901689	414	0.918783	414	0.935241
413.5	0.440157	413.5	0.458834	413.5	0.481417	413.5	0.504193	413.5	0.527308	413.5	0.551417	413.5	0.57398	413.5	0.597869	413.5	0.620569	413.5	0.64282	413.5	0.665488	413.5	0.687844	413.5	0.710068	413.5	0.731085	413.5	0.752201	413.5	0.77537	413.5	0.795612	413.5	0.81526	413.5	0.834505	413.5	0.853563	413.5	0.870898	413.5	0.888905	413.5	0.906657	413.5	0.9237	413.5	0.940253
413	0.460447	413	0.478989	413	0.500629	413	0.522984	413	0.545629	413	0.569069	413	0.59101	413	0.614172	413	0.635907	413	0.658143	413	0.680089	413	0.701734	413	0.723371	413	0.744084	413	0.764593	413	0.787243	413	0.806346	413	0.826084	413	0.844918	413	0.862968	413	0.879894	413	0.897765	413	0.914984	413	0.931331	413	0.947266
412.5	0.474669	412.5	0.492554	412.5	0.514251	412.5	0.535571	412.5	0.558041	412.5	0.58107	412.5	0.602621	412.5	0.625091	412.5	0.646663	412.5	0.66855	412.5	0.690466	412.5	0.711412	412.5	0.732649	412.5	0.752879	412.5	0.773164	412.5	0.795081	412.5	0.814497	412.5	0.833442	412.5	0.851936	412.5	0.869885	412.5	0.886786	412.5	0.904076	412.5	0.920994	412.5	0.93736	412.5	0.952925
412	0.49636	412	0.51396	412	0.53461	412	0.55547	412	0.577191	412	0.5998	412	0.620657	412	0.643125	412	0.66383	412	0.684875	412	0.705917	412	0.726601	412	0.747635	412	0.767289	412	0.78698	412	0.808659	412	0.827064	412	0.845674	412	0.863798	412	0.881242	412	0.897615	412	0.914473	412	0.930882	412	0.946913	412	0.961777
411.5	0.510742	411.5	0.527976	411.5	0.548469	411.5	0.569019	411.5	0.59045	411.5	0.612402	411.5	0.632954	411.5	0.654491	411.5	0.675391	411.5	0.696075	411.5	0.716804	411.5	0.737506	411.5	0.757569	411.5	0.77704	411.5	0.795915	411.5	0.816963	411.5	0.835739	411.5	0.853883	411.5	0.871669	411.5	0.889025	411.5	0.904839	411.5	0.920974	411.5	0.937483	411.5	0.953288	411.5	0.968196
411	0.533688	411	0.550359	411	0.570431	411	0.590546	411	0.610926	411	0.632696	411	0.652659	411	0.673806	411	0.693989	411	0.714185	411	0.734225	411	0.75391	411	0.774011	411	0.792589	411	0.811459	411	0.832311	411	0.850166	411	0.867888	411	0.885047	411	0.901864	411	0.917432	411	0.933567	411	0.948967	411	0.96448	411	0.979125
410.5	0.54879	410.5	0.56513	410.5	0.584604	410.5	0.604299	410.5	0.624287	410.5	0.646111	410.5	0.665641	410.5	0.686345	410.5	0.706297	410.5	0.72569	410.5	0.745907	410.5	0.765332	410.5	0.784891	410.5	0.803304	410.5	0.821775	410.5	0.842053	410.5	0.859808	410.5	0.877033	410.5	0.893996	410.5	0.910611	410.5	0.925969	410.5	0.941786	410.5	0.957723	410.5	0.972119	410.5	0.986777
410	0.574304	410	0.591001	410	0.609384	410	0.629277	410	0.648438	410	0.669488	410	0.688766	410	0.709208	410	0.728365	410	0.748433	410	0.767285	410	0.786497	410	0.805031	410	0.823055	410	0.841793	410	0.860625	410	0.878163	410	0.894978	410	0.9112	410	0.928314	410	0.942354	410	0.958117	410	0.97295	410	0.987655	410	1.00259
409.5	0.590344	409.5	0.606765	409.5	0.624789	409.5	0.644283	409.5	0.663741	409.5	0.683982	409.5	0.703075	409.5	0.723027	409.5	0.742338	409.5	0.761611	409.5	0.780016	409.5	0.799248	409.5	0.817216	409.5	0.834884	409.5	0.853674	409.5	0.872299	409.5	0.88942	409.5	0.905967	409.5	0.922036	409.5	0.938694	409.5	0.95278	409.5	0.967868	409.5	0.982703	409.5	0.997158	409.5	1.01142
409	0.615143	409	0.630886	409	0.648057	409	0.66751	409	0.686484	409	0.706054	409	0.724955	409	0.744279	409	0.763098	409	0.782315	409	0.800243	409	0.819011	409	0.836689	409	0.853833	409	0.871904	409	0.890572	409	0.906999	409	0.923062	409	0.939373	409	0.955672	409	0.969133	409	0.984006	409	0.999085	409	1.01293	409	1.0266
408.5	0.630869	408.5	0.646447	408.5	0.664017	408.5	0.682753	408.5	0.701272	408.5	0.720772	408.5	0.739734	408.5	0.758452	408.5	0.777002	408.5	0.796157	408.5	0.813758	408.5	0.832324	408.5	0.849879	408.5	0.866658	408.5	0.884711	408.5	0.902745	408.5	0.91927	408.5	0.935325	408.5	0.950974	408.5	0.967348	408.5	0.980507	408.5	0.995221	408.5	1.00967	408.5	1.0238	408.5	1.03734
408	0.655888	408	0.670987	408	0.688214	408	0.706126	408	0.724701	408	0.744156	408	0.76218	408	0.781179	408	0.798791	408	0.817867	408	0.835244	408	0.853386	408	0.870623	408	0.886826	408	0.904675	408	0.922741	408	0.938791	408	0.954315	408	0.970051	408	0.985621	408	0.998571	408	1.01345	408	1.02766	408	1.0413	408	1.05518
407.5	0.67313	407.5	0.687562	407.5	0.704351	407.5	0.723382	407.5	0.740733	407.5	0.759841	407.5	0.778291	407.5	0.797132	407.5	0.814463	407.5	0.832888	407.5	0.850117	407.5	0.868118	407.5	0.884888	407.5	0.901631	407.5	0.919517	407.5	0.93684	407.5	0.952415	407.5	0.967842	407.5	0.983424	407.5	0.999092	407.5	1.01165	407.5	1.02684	407.5	1.03963	407.5	1.05439	407.5	1.0678
407	0.698315	407	0.712985	407	0.729586	407	0.747427	407	0.765438	407	0.784228	407	0.802305	407	0.820102	407	0.837766	407	0.856035	407	0.873316	407	0.890987	407	0.907417	407	0.92379	407	0.941754	407	0.95922	407	0.974862	407	0.989329	407	1.005	407	1.0201	407	1.0329	407	1.04735	407	1.06098	407	1.0745	407	1.08803
406.5	0.715627	406.5	0.730398	406.5	0.746618	406.5	0.764823	406.5	0.782542	406.5	0.800808	406.5	0.818595	406.5	0.836764	406.5	0.853703	406.5	0.871866	406.5	0.888983	406.5	0.906987	406.5	0.923252	406.5	0.939481	406.5	0.956553	406.5	0.974625	406.5	0.98978	406.5	1.00498	406.5	1.01974	406.5	1.03518	406.5	1.04744	406.5	1.06182	406.5	1.07606	406.5	1.08948	406.5	1.10227
406	0.741779	406	0.756073	406	0.772666	406	0.790951	406	0.807887	406	0.826709	406	0.843829	406	0.862575	406	0.878784	406	0.896524	406	0.913852	406	0.931406	406	0.947662	406	0.964662	406	0.981363	406	0.998643	406	1.01424	406	1.02921	406	1.04412	406	1.05884	406	1.07187	406	1.08581	406	1.09944	406	1.11247	406	1.12547
405.5	0.759313	405.5	0.77378	405.5	0.78957	405.5	0.807701	405.5	0.824377	405.5	0.843253	405.5	0.86082	405.5	0.879458	405.5	0.895863	405.5	0.913389	405.5	0.930255	405.5	0.948093	405.5	0.964944	405.5	0.980923	405.5	0.997568	405.5	1.0153	405.5	1.03013	405.5	1.04525	405.5	1.05993	405.5	1.07514	405.5	1.08753	405.5	1.10151	405.5	1.11577	405.5	1.12917	405.5	1.1416
405	0.785324	405	0.799779	405	0.816465	405	0.83415	405	0.851154	405	0.869796	405	0.886773	405	0.905058	405	0.922308	405	0.939499	405	0.956643	405	0.973968	405	0.990832	405	1.00682	405	1.02343	405	1.04127	405	1.05646	405	1.07159	405	1.08628	405	1.10186	405	1.11276	405	1.12793	405	1.14157	405	1.15502	405	1.16762
404.5	0.803414	404.5	0.817973	404.5	0.834274	404.5	0.851874	404.5	0.868745	404.5	0.887313	404.5	0.904755	404.5	0.923476	404.5	0.939936	404.5	0.957559	404.5	0.974502	404.5	0.992005	404.5	1.00897	404.5	1.02512	404.5	1.04181	404.5	1.0593	404.5	1.07452	404.5	1.08914	404.5	1.10538	404.5	1.1201	404.5	1.13214	404.5	1.1462	404.5	1.1601	404.5	1.17313	404.5	1.18621
404	0.829612	404	0.844021	404	0.860039	404	0.878585	404	0.895629	404	0.914129	404	0.931798	404	0.950559	404	0.967445	404	0.984655	404	1.00164	404	1.01962	404	1.03663	404	1.05159	404	1.0696	404	1.08772	404	1.10209	404	1.11787	404	1.13245	404	1.14792	404	1.16	404	1.17416	404	1.18812	404	1.20197	404	1.21432
403.5	0.84754	403.5	0.862172	403.5	0.878253	403.5	0.896512	403.5	0.913995	403.5	0.93251	403.5	0.950381	403.5	0.968177	403.5	0.985446	403.5	1.0032	403.5	1.02002	403.5	1.03813	403.5	1.05533	403.5	1.07077	403.5	1.08826	403.5	1.10615	403.5	1.12177	403.5	1.13662	403.5	1.15181	403.5	1.1675	403.5	1.17907	403.5	1.19396	403.5	1.20806	403.5	1.22241	403.5	1.23471
403	0.874226	403	0.888714	403	0.905344	403	0.923834	403	0.940997	403	0.960032	403	0.978017	403	0.996641	403	1.01395	403	1.03147	403	1.04898	403	1.06697	403	1.08418	403	1.10026	403	1.11818	403	1.13603	403	1.15121	403	1.16639	403	1.18203	403	1.19771	403	1.20997	403	1.22424	403	1.23944	403	1.25286	403	1.26563
402.5	0.891859	402.5	0.906425	402.5	0.923425	402.5	0.94153	402.5	0.959073	402.5	0.978263	402.5	0.996677	402.5	1.01598	402.5	1.03296	402.5	1.05078	402.5	1.06791	402.5	1.08649	402.5	1.10385	402.5	1.12015	402.5	1.13813	402.5	1.15625	402.5	1.1719	402.5	1.18757	402.5	1.20249	402.5	1.21879	402.5	1.23157	402.5	1.24519	402.5	1.26008	402.5	1.2737	402.5	1.2874
402	0.918531	402	0.933523	402	0.950421	402	0.968842	402	0.986948	402	1.00629	402	1.02485	402	1.04445	402	1.06142	402	1.08022	402	1.09777	402	1.11627	402	1.13353	402	1.15059	402	1.16885	402	1.18687	402	1.20282	402	1.2188	402	1.23474	402	1.25081	402	1.26388	402	1.27821	402	1.29294	402	1.30676	402	1.32006
401.5	0.936406	401.5	0.950878	401.5	0.968553	401.5	0.987213	401.5	1.00587	401.5	1.02517	401.5	1.04422	401.5	1.0635	401.5	1.08128	401.5	1.09983	401.5	1.11812	401.5	1.13659	401.5	1.15409	401.5	1.17129	401.5	1.18974	401.5	1.20839	401.5	1.22463	401.5	1.24074	401.5	1.25696	401.5	1.27313	401.5	1.28545	401.5	1.30089	401.5	1.31539	401.5	1.32995	401.5	1.34348
401	0.962895	401	0.977908	401	0.995333	401	1.01515	401	1.03393	401	1.05371	401	1.07232	401	1.09282	401	1.11096	401	1.12994	401	1.14831	401	1.1673	401	1.1852	401	1.20306	401	1.22189	401	1.2407	401	1.25735	401	1.27401	401	1.29001	401	1.30638	401	1.31941	401	1.33497	401	1.3504	401	1.36483	401	1.37915
400.5	0.980868	400.5	0.996252	400.5	1.01404	400.5	1.03358	400.5	1.05271	400.5	1.07343	400.5	1.09209	400.5	1.11294	400.5	1.13127	400.5	1.15027	400.5	1.16927	400.5	1.18824	400.5	1.20709	400.5	1.22468	400.5	1.24395	400.5	1.26291	400.5	1.28101	400.5	1.29719	400.5	1.31304	400.5	1.32966	400.5	1.34295	400.5	1.35895	400.5	1.37549	400.5	1.38927	400.5	1.40325
400	1.00734	400	1.02284	400	1.04108	400	1.06155	400	1.08085	400	1.10206	400	1.12152	400	1.14218	400	1.1611	400	1.18121	400	1.2	400	1.22053	400	1.23944	400	1.25726	400	1.27713	400	1.29667	400	1.31404	400	1.33143	400	1.34792	400	1.36529	400	1.37891	400	1.395	400	1.41112	400	1.42654	400	1.44103
399.5	1.02535	399.5	1.04115	399.5	1.06004	399.5	1.08055	399.5	1.10019	399.5	1.1221	399.5	1.14172	399.5	1.16301	399.5	1.18249	399.5	1.20213	399.5	1.22253	399.5	1.2426	399.5	1.26159	399.5	1.28019	399.5	1.29988	399.5	1.32005	399.5	1.33799	399.5	1.35519	399.5	1.37204	399.5	1.39008	399.5	1.40377	399.5	1.41979	399.5	1.43679	399.5	1.45182	399.5	1.46671
399	1.0515	399	1.06754	399	1.08743	399	1.10882	399	1.12895	399	1.15081	399	1.17171	399	1.1929	399	1.21253	399	1.23327	399	1.25356	399	1.27491	399	1.29506	399	1.31382	399	1.33411	399	1.35465	399	1.37319	399	1.39096	399	1.40819	399	1.4268	399	1.44121	399	1.45744	399	1.47494	399	1.48984	399	1.50637
398.5	1.06945	398.5	1.08667	398.5	1.10623	398.5	1.12804	398.5	1.14812	398.5	1.17022	398.5	1.19171	398.5	1.21406	398.5	1.23345	398.5	1.25536	398.5	1.27632	398.5	1.29724	398.5	1.31751	398.5	1.3368	398.5	1.35748	398.5	1.37875	398.5	1.39723	398.5	1.41538	398.5	1.43386	398.5	1.45233	398.5	1.46615	398.5	1.48309	398.5	1.50075	398.5	1.51644	398.5	1.53236
398	1.0963	398	1.11316	398	1.13319	398	1.15573	398	1.17727	398	1.19969	398	1.22145	398	1.24466	398	1.26539	398	1.28735	398	1.30916	398	1.3305	398	1.35154	398	1.37115	398	1.39213	398	1.41461	398	1.43306	398	1.45144	398	1.47103	398	1.49005	398	1.50418	398	1.52183	398	1.54003	398	1.55584	398	1.57201
397.5	1.11382	397.5	1.13084	397.5	1.15264	397.5	1.17574	397.5	1.19691	397.5	1.21955	397.5	1.2419	397.5	1.26568	397.5	1.28652	397.5	1.30873	397.5	1.33101	397.5	1.35262	397.5	1.37473	397.5	1.39443	397.5	1.4163	397.5	1.43843	397.5	1.45734	397.5	1.47692	397.5	1.49567	397.5	1.51581	397.5	1.5305	397.5	1.54856	397.5	1.56742	397.5	1.58418	397.5	1.59884
397	1.13923	397	1.15738	397	1.17902	397	1.20234	397	1.22443	397	1.24891	397	1.27128	397	1.29511	397	1.31694	397	1.34006	397	1.36295	397	1.38531	397	1.40741	397	1.42767	397	1.45047	397	1.47297	397	1.49362	397	1.51296	397	1.53282	397	1.55348	397	1.56799	397	1.58628	397	1.60501	397	1.62301	397	1.63955
396.5	1.15578	396.5	1.17387	396.5	1.19625	396.5	1.21986	396.5	1.24283	396.5	1.26706	396.5	1.28981	396.5	1.315	396.5	1.33776	396.5	1.36028	396.5	1.38307	396.5	1.40582	396.5	1.42896	396.5	1.44917	396.5	1.47247	396.5	1.4961	396.5	1.51702	396.5	1.53604	396.5	1.55585	396.5	1.57644	396.5	1.59243	396.5	1.61152	396.5	1.63093	396.5	1.64924	396.5	1.66558
396	1.1805	396	1.19925	396	1.22134	396	1.24651	396	1.26979	396	1.2952	396	1.3188	396	1.34362	396	1.36646	396	1.38986	396	1.41468	396	1.43808	396	1.46087	396	1.48253	396	1.50588	396	1.52967	396	1.55103	396	1.5711	396	1.59248	396	1.61285	396	1.62866	396	1.64875	396	1.66865	396	1.68623	396	1.70422
395.5	1.19692	395.5	1.21656	395.5	1.23895	395.5	1.26353	395.5	1.28734	395.5	1.31342	395.5	1.33772	395.5	1.3626	395.5	1.3861	395.5	1.41047	395.5	1.43484	395.5	1.45933	395.5	1.4818	395.5	1.50496	395.5	1.52857	395.5	1.55271	395.5	1.57447	395.5	1.59453	395.5	1.61561	395.5	1.63691	395.5	1.65328	395.5	1.67389	395.5	1.69281	395.5	1.71068	395.5	1.73001
395	1.22242	395	1.24242	395	1.2649	395	1.29074	395	1.31566	395	1.34157	395	1.36602	395	1.39312	395	1.41655	395	1.44154	395	1.46661	395	1.49047	395	1.51502	395	1.53749	395	1.56137	395	1.58656	395	1.60875	395	1.6298	395	1.65157	395	1.6732	395	1.69046	395	1.71017	395	1.73143	395	1.75128	395	1.76906
394.5	1.23922	394.5	1.26002	394.5	1.28338	394.5	1.30993	394.5	1.3342	394.5	1.36079	394.5	1.38601	394.5	1.41258	394.5	1.43724	394.5	1.46254	394.5	1.48707	394.5	1.51256	394.5	1.5374	394.5	1.5596	394.5	1.58478	394.5	1.60949	394.5	1.63207	394.5	1.65397	394.5	1.67567	394.5	1.69856	394.5	1.71578	394.5	1.73551	394.5	1.75706	394.5	1.77586	394.5	1.79425
394	1.26625	394	1.28678	394	1.3113	394	1.33769	394	1.36204	394	1.38972	394	1.41586	394	1.44284	394	1.4682	394	1.49377	394	1.5191	394	1.54434	394	1.56973	394	1.59341	394	1.61852	394	1.64462	394	1.66828	394	1.68817	394	1.71208	394	1.73403	394	1.75278	394	1.77232	394	1.79443	394	1.814	394	1.83255
393.5	1.28372	393.5	1.30501	393.5	1.32948	393.5	1.3573	393.5	1.38163	393.5	1.41015	393.5	1.43596	393.5	1.46336	393.5	1.48831	393.5	1.51563	393.5	1.54082	393.5	1.56584	393.5	1.59219	393.5	1.61558	393.5	1.64207	393.5	1.66781	393.5	1.69084	393.5	1.71339	393.5	1.73588	393.5	1.75877	393.5	1.77704	393.5	1.79822	393.5	1.81838	393.5	1.83905	393.5	1.85812
393	1.31125	393	1.33284	393	1.35771	393	1.38569	393	1.41138	393	1.43881	393	1.465	393	1.49429	393	1.51966	393	1.54626	393	1.57259	393	1.59841	393	1.62495	393	1.6495	393	1.67586	393	1.70172	393	1.7262	393	1.74775	393	1.77173	393	1.79437	393	1.81359	393	1.83341	393	1.85618	393	1.87627	393	1.89479
392.5	1.33064	392.5	1.35293	392.5	1.37773	392.5	1.40468	392.5	1.43123	392.5	1.45972	392.5	1.48556	392.5	1.51408	392.5	1.54094	392.5	1.56737	392.5	1.59388	392.5	1.62071	392.5	1.64665	392.5	1.67132	392.5	1.69766	392.5	1.72494	392.5	1.74763	392.5	1.77124	392.5	1.79443	392.5	1.81753	392.5	1.8376	392.5	1.85835	392.5	1.88082	392.5	1.90184	392.5	1.91989
392	1.35878	392	1.38152	392	1.40661	392	1.43434	392	1.461	392	1.48986	392	1.51626	392	1.54583	392	1.57217	392	1.59963	392	1.62656	392	1.65261	392	1.6795	392	1.70451	392	1.73142	392	1.75832	392	1.78292	392	1.80463	392	1.82968	392	1.85301	392	1.87239	392	1.89414	392	1.91627	392	1.93659	392	1.95685
391.5	1.37927	391.5	1.40116	391.5	1.42655	391.5	1.45529	391.5	1.48233	391.5	1.51192	391.5	1.53779	391.5	1.5671	391.5	1.59372	391.5	1.62087	391.5	1.64772	391.5	1.67519	391.5	1.70222	391.5	1.72678	391.5	1.75291	391.5	1.781	391.5	1.80442	391.5	1.82807	391.5	1.85226	391.5	1.87627	391.5	1.89464	391.5	1.91806	391.5	1.94074	391.5	1.95995	391.5	1.9803
391	1.40939	391	1.43101	391	1.45806	391	1.48597	391	1.5129	391	1.54242	391	1.5688	391	1.59839	391	1.62523	391	1.65285	391	1.67939	391	1.70749	391	1.73459	391	1.75914	391	1.78625	391	1.81292	391	1.83827	391	1.86158	391	1.88458	391	1.90943	391	1.9285	391	1.95239	391	1.972	391	1.99439	391	2.01436
390.5	1.42972	390.5	1.45229	390.5	1.47852	390.5	1.50714	390.5	1.53399	390.5	1.56331	390.5	1.5906	390.5	1.6201	390.5	1.64629	390.5	1.674	390.5	1.70111	390.5	1.72928	390.5	1.75579	390.5	1.7801	390.5	1.80815	390.5	1.83611	390.5	1.85976	390.5	1.88388	390.5	1.90859	390.5	1.93136	390.5	1.9494	390.5	1.97283	390.5	1.99461	390.5	2.0171	390.5	2.03576
390	1.46168	390	1.4842	390	1.51115	390	1.53972	390	1.566	390	1.59539	390	1.62188	390	1.65117	390	1.67937	390	1.70607	390	1.73334	390	1.76026	390	1.78812	390	1.8136	390	1.84001	390	1.8676	390	1.89251	390	1.91514	390	1.93904	390	1.96354	390	1.98364	390	2.00506	390	2.02705	390	2.04819	390	2.06882
389.5	1.48406	389.5	1.50592	389.5	1.53213	389.5	1.56138	389.5	1.58825	389.5	1.61778	389.5	1.64469	389.5	1.67447	389.5	1.70076	389.5	1.72812	389.5	1.75484	389.5	1.78169	389.5	1.80897	389.5	1.83435	389.5	1.86053	389.5	1.88878	389.5	1.91342	389.5	1.93539	389.5	1.95996	389.5	1.98483	389.5	2.00425	389.5	2.0253	389.5	2.04816	389.5	2.06971	389.5	2.08855
389	1.51807	389	1.54034	389	1.56601	389	1.59468	389	1.62106	389	1.64945	389	1.67734	389	1.70552	389	1.73239	389	1.76053	389	1.78685	389	1.81298	389	1.83995	389	1.86625	389	1.89179	389	1.92001	389	1.94456	389	1.96706	389	1.98944	389	2.01453	389	2.03565	389	2.05544	389	2.07728	389	2.0987	389	2.1185
388.5	1.54125	388.5	1.56417	388.5	1.58914	388.5	1.61735	388.5	1.64338	388.5	1.67241	388.5	1.70013	388.5	1.72803	388.5	1.75381	388.5	1.78186	388.5	1.80827	388.5	1.83427	388.5	1.86198	388.5	1.88728	388.5	1.9132	388.5	1.93949	388.5	1.96454	388.5	1.98574	388.5	2.01228	388.5	2.03345	388.5	2.05518	388.5	2.07678	388.5	2.09813	388.5	2.1171	388.5	2.1372
388	1.57693	388	1.59855	388	1.62406	388	1.65153	388	1.67733	388	1.70639	388	1.73273	388	1.75988	388	1.78721	388	1.81351	388	1.84078	388	1.86586	388	1.8916	388	1.91733	388	1.94206	388	1.97001	388	1.99241	388	2.01535	388	2.04092	388	2.06199	388	2.0823	388	2.10248	388	2.12481	388	2.14535	388	2.16455
387.5	1.60057	387.5	1.62205	387.5	1.64698	387.5	1.67498	387.5	1.70144	387.5	1.7288	387.5	1.75475	387.5	1.78297	387.5	1.80834	387.5	1.83462	387.5	1.8604	387.5	1.886	387.5	1.913	387.5	1.93774	387.5	1.96232	387.5	1.98834	387.5	2.01217	387.5	2.034	387.5	2.05705	387.5	2.08079	387.5	2.09956	387.5	2.12149	387.5	2.14234	387.5	2.16281	387.5	2.18139
387	1.63716	387	1.65838	387	1.68258	387	1.70906	387	1.73486	387	1.76159	387	1.78722	387	1.8148	387	1.84002	387	1.86546	387	1.89076	387	1.91653	387	1.94041	387	1.96618	387	1.98947	387	2.01587	387	2.03878	387	2.06072	387	2.0838	387	2.10667	387	2.12523	387	2.1449	387	2.16556	387	2.18664	387	2.20489
386.5	1.66141	386.5	1.68325	386.5	1.70774	386.5	1.73409	386.5	1.75711	386.5	1.78587	386.5	1.80926	386.5	1.8371	386.5	1.86089	386.5	1.8861	386.5	1.91206	386.5	1.93691	386.5	1.96182	386.5	1.98452	386.5	2.0089	386.5	2.03328	386.5	2.05751	386.5	2.07863	386.5	2.09926	386.5	2.12225	386.5	2.14104	386.5	2.16101	386.5	2.18111	386.5	2.20008	386.5	2.21726
386	1.70019	386	1.71952	386	1.74313	386	1.76901	386	1.7927	386	1.81832	386	1.84293	386	1.86838	386	1.89223	386	1.91838	386	1.94097	386	1.96591	386	1.98783	386	2.0125	386	2.03512	386	2.05975	386	2.08139	386	2.10238	386	2.12432	386	2.1465	386	2.16328	386	2.18253	386	2.20214	386	2.22013	386	2.23847
385.5	1.72551	385.5	1.74424	385.5	1.76735	385.5	1.79231	385.5	1.81652	385.5	1.84194	385.5	1.86472	385.5	1.89054	385.5	1.91331	385.5	1.93807	385.5	1.96094	385.5	1.98403	385.5	2.00728	385.5	2.03042	385.5	2.05109	385.5	2.07739	385.5	2.09768	385.5	2.11831	385.5	2.13829	385.5	2.15843	385.5	2.17595	385.5	2.19666	385.5	2.215	385.5	2.23362	385.5	2.24884
385	1.76294	385	1.78276	385	1.80459	385	1.82675	385	1.8509	385	1.87539	385	1.89762	385	1.92176	385	1.94471	385	1.96684	385	1.99033	385	2.01017	385	2.03361	385	2.05591	385	2.07685	385	2.09855	385	2.12026	385	2.13791	385	2.1595	385	2.1805	385	2.19675	385	2.21476	385	2.23392	385	2.25009	385	2.26704
384.5	1.78894	384.5	1.8074	384.5	1.8284	384.5	1.85153	384.5	1.87284	384.5	1.8972	384.5	1.91862	384.5	1.94265	384.5	1.96221	384.5	1.98531	384.5	2.00707	384.5	2.0292	384.5	2.05115	384.5	2.07245	384.5	2.09205	384.5	2.11459	384.5	2.13382	384.5	2.15433	384.5	2.17286	384.5	2.19193	384.5	2.20696	384.5	2.22598	384.5	2.2423	384.5	2.25975	384.5	2.27709
384	1.82693	384	1.84456	384	1.8656	384	1.88643	384	1.90746	384	1.92906	384	1.94998	384	1.97344	384	1.99398	384	2.01416	384	2.03443	384	2.05612	384	2.07444	384	2.0959	384	2.11614	384	2.13788	384	2.15551	384	2.17386	384	2.19131	384	2.2102	384	2.22521	384	2.24184	384	2.25975	384	2.27658	384	2.28882
383.5	1.85293	383.5	1.86969	383.5	1.88996	383.5	1.90973	383.5	1.92877	383.5	1.95146	383.5	1.97094	383.5	1.99342	383.5	2.01311	383.5	2.03268	383.5	2.05174	383.5	2.07312	383.5	2.09145	383.5	2.11101	383.5	2.12914	383.5	2.15118	383.5	2.16861	383.5	2.18457	383.5	2.20323	383.5	2.21845	383.5	2.23497	383.5	2.25264	383.5	2.26736	383.5	2.28287	383.5	2.29871
383	1.89143	383	1.9071	383	1.92643	383	1.94515	383	1.96438	383	1.98504	383	2.00227	383	2.02289	383	2.04115	383	2.05884	383	2.07769	383	2.09741	383	2.11429	383	2.13305	383	2.14919	383	2.1695	383	2.1866	383	2.20378	383	2.21996	383	2.2339	383	2.2501	383	2.26464	383	2.27935	383	2.29363	383	2.30602
382.5	1.91682	382.5	1.93162	382.5	1.94932	382.5	1.9679	382.5	1.98668	382.5	2.00574	382.5	2.02203	382.5	2.04209	382.5	2.05861	382.5	2.07736	382.5	2.09476	382.5	2.11196	382.5	2.12835	382.5	2.14658	382.5	2.16491	382.5	2.182	382.5	2.198	382.5	2.21408	382.5	2.22981	382.5	2.243	382.5	2.25813	382.5	2.27015	382.5	2.28545	382.5	2.30006	382.5	2.31258
382	1.95506	382	1.96717	382	1.98484	382	2.00286	382	2.01779	382	2.0352	382	2.05215	382	2.07066	382	2.0849	382	2.10315	382	2.11927	382	2.13534	382	2.15063	382	2.16592	382	2.1838	382	2.19846	382	2.21277	382	2.22735	382	2.24125	382	2.25688	382	2.26894	382	2.28405	382	2.29489	382	2.30783	382	2.31907
381.5	1.97857	381.5	1.99105	381.5	2.00702	381.5	2.0238	381.5	2.03955	381.5	2.05707	381.5	2.07124	381.5	2.08799	381.5	2.10388	381.5	2.11837	381.5	2.13355	381.5	2.1496	381.5	2.16395	381.5	2.17801	381.5	2.19464	381.5	2.20913	381.5	2.22191	381.5	2.23843	381.5	2.24956	381.5	2.26438	381.5	2.27533	381.5	2.28796	381.5	2.30015	381.5	2.31032	381.5	2.32368
381	2.01462	381	2.02736	381	2.04203	381	2.0564	381	2.07015	381	2.08736	381	2.09853	381	2.11488	381	2.12875	381	2.14343	381	2.15681	381	2.1686	381	2.18236	381	2.19877	381	2.21245	381	2.22509	381	2.23716	381	2.24779	381	2.2625	381	2.27256	381	2.28493	381	2.29577	381	2.30466	381	2.31778	381	2.32629
380.5	2.03844	380.5	2.05146	380.5	2.06287	380.5	2.07727	380.5	2.08962	380.5	2.10446	380.5	2.11641	380.5	2.1316	380.5	2.14424	380.5	2.15672	380.5	2.17022	380.5	2.18151	380.5	2.19464	380.5	2.20721	380.5	2.21989	380.5	2.2341	380.5	2.24511	380.5	2.25806	380.5	2.26874	380.5	2.28201	380.5	2.28997	380.5	2.30082	380.5	2.31157	380.5	2.31941	380.5	2.3317
380	2.07319	380	2.08235	380	2.0956	380	2.10764	380	2.11907	380	2.13253	380	2.14408	380	2.15736	380	2.16705	380	2.17862	380	2.19129	380	2.203	380	2.21285	380	2.22504	380	2.23393	380	2.2471	380	2.25653	380	2.2671	380	2.27869	380	2.28918	380	2.29744	380	2.30695	380	2.3155	380	2.32382	380	2.33307
379.5	2.09346	379.5	2.10533	379.5	2.11627	379.5	2.12793	379.5	2.13645	379.5	2.15086	379.5	2.15894	379.5	2.17099	379.5	2.18018	379.5	2.19268	379.5	2.20402	379.5	2.21358	379.5	2.22306	379.5	2.2347	379.5	2.24479	379.5	2.25439	379.5	2.26623	379.5	2.27313	379.5	2.28563	379.5	2.29349	379.5	2.30009	379.5	2.30939	379.5	2.31898	379.5	2.32571	379.5	2.33454
379	2.12872	379	2.13581	379	2.1455	379	2.15491	379	2.16361	379	2.17493	379	2.18325	379	2.19545	379	2.20366	379	2.21324	379	2.22128	379	2.23049	379	2.23967	379	2.24945	379	2.25814	379	2.26692	379	2.27738	379	2.28338	379	2.29247	379	2.29886	379	2.30637	379	2.31297	379	2.32238	379	2.32909	379	2.3354
378.5	2.1496	378.5	2.15523	378.5	2.16428	378.5	2.17394	378.5	2.18227	378.5	2.19053	378.5	2.20006	378.5	2.20821	378.5	2.21674	378.5	2.22551	378.5	2.23427	378.5	2.24194	378.5	2.25094	378.5	2.25741	378.5	2.26436	378.5	2.27375	378.5	2.28116	378.5	2.2898	378.5	2.2965	378.5	2.30299	378.5	2.30928	378.5	2.31627	378.5	2.32424	378.5	2.32981	378.5	2.33734
378	2.17801	378	2.18455	378	2.19149	378	2.19896	378	2.20739	378	2.21528	378	2.22085	378	2.2298	378	2.23715	378	2.24313	378	2.2479	378	2.25578	378	2.26685	378	2.26912	378	2.27827	378	2.2868	378	2.29047	378	2.29774	378	2.30278	378	2.30872	378	2.31583	378	2.31931	378	2.32436	378	2.33143	378	2.3366
377.5	2.19805	377.5	2.20175	377.5	2.20896	377.5	2.2152	377.5	2.22183	377.5	2.2286	377.5	2.2336	377.5	2.24487	377.5	2.24749	377.5	2.2543	377.5	2.26117	377.5	2.26695	377.5	2.27323	377.5	2.27741	377.5	2.2852	377.5	2.28979	377.5	2.2952	377.5	2.30229	377.5	2.30648	377.5	2.31273	377.5	2.31787	377.5	2.32093	377.5	2.32594	377.5	2.33262	377.5	2.33652
377	2.22239	377	2.22908	377	2.23367	377	2.24104	377	2.24501	377	2.2513	377	2.25398	377	2.26196	377	2.26497	377	2.2693	377	2.27429	377	2.28037	377	2.28356	377	2.28935	377	2.294	377	2.30065	377	2.30421	377	2.30857	377	2.31174	377	2.3185	377	2.31912	377	2.3246	377	2.33055	377	2.33216	377	2.33404
376.5	2.241	376.5	2.24728	376.5	2.25019	376.5	2.25692	376.5	2.26089	376.5	2.26466	376.5	2.26635	376.5	2.2723	376.5	2.27566	376.5	2.28027	376.5	2.28315	376.5	2.29138	376.5	2.29325	376.5	2.29636	376.5	2.30162	376.5	2.30501	376.5	2.30961	376.5	2.31258	376.5	2.31492	376.5	2.32157	376.5	2.3218	376.5	2.32762	376.5	2.32917	376.5	2.33255	376.5	2.33567
376	2.26707	376	2.26811	376	2.27572	376	2.27948	376	2.27963	376	2.28456	376	2.28827	376	2.28949	376	2.29233	376	2.29655	376	2.30074	376	2.30102	376	2.3051	376	2.30798	376	2.31223	376	2.31373	376	2.31609	376	2.31817	376	2.32294	376	2.32489	376	2.32637	376	2.3295	376	2.33303	376	2.33351	376	2.33692
375.5	2.28459	375.5	2.28431	375.5	2.28777	375.5	2.29292	375.5	2.29513	375.5	2.29746	375.5	2.29925	375.5	2.30254	375.5	2.30403	375.5	2.30701	375.5	2.30785	375.5	2.31021	375.5	2.31162	375.5	2.31529	375.5	2.31866	375.5	2.32165	375.5	2.32195	375.5	2.32264	375.5	2.32477	375.5	2.32611	375.5	2.32855	375.5	2.33237	375.5	2.33281	375.5	2.33327	375.5	2.33575
375	2.3071	375	2.309	375	2.3079	375	2.31171	375	2.31158	375	2.31508	375	2.31734	375	2.31665	375	2.31959	375	2.3218	375	2.32279	375	2.32381	375	2.32387	375	2.32383	375	2.32606	375	2.32778	375	2.32964	375	2.33124	375	2.33037	375	2.33408	375	2.33111	375	2.3342	375	2.33491	375	2.33662	375	2.33582
374.5	2.32174	374.5	2.32196	374.5	2.32412	374.5	2.32842	374.5	2.32444	374.5	2.32725	374.5	2.32643	374.5	2.32842	374.5	2.32854	374.5	2.32813	374.5	2.33057	374.5	2.33108	374.5	2.33143	374.5	2.3318	374.5	2.3324	374.5	2.33298	374.5	2.33489	374.5	2.33478	374.5	2.33459	374.5	2.33513	374.5	2.33527	374.5	2.33476	374.5	2.33856	374.5	2.33887	374.5	2.3374
374	2.34197	374	2.34507	374	2.3445	374	2.34502	374	2.34426	374	2.34653	374	2.34297	374	2.34399	374	2.3421	374	2.34411	374	2.34288	374	2.33952	374	2.34298	374	2.34176	374	2.34255	374	2.34319	374	2.34189	374	2.34132	374	2.34054	374	2.34124	374	2.33997	374	2.34031	374	2.34	374	2.33889	374	2.3389
373.5	2.35857	373.5	2.36181	373.5	2.36061	373.5	2.35599	373.5	2.3563	373.5	2.35831	373.5	2.35824	373.5	2.35579	373.5	2.35406	373.5	2.35168	373.5	2.35204	373.5	2.35032	373.5	2.35095	373.5	2.34867	373.5	2.34992	373.5	2.34905	373.5	2.34822	373.5	2.34666	373.5	2.34644	373.5	2.34438	373.5	2.34146	373.5	2.34471	373.5	2.34378	373.5	2.34076	373.5	2.34132
373	2.38178	373	2.38061	373	2.37892	373	2.37604	373	2.37558	373	2.37558	373	2.3737	373	2.37172	373	2.37073	373	2.36734	373	2.36733	373	2.36478	373	2.36305	373	2.36026	373	2.36174	373	2.35698	373	2.35755	373	2.35455	373	2.35428	373	2.3519	373	2.34824	373	2.34921	373	2.34918	373	2.3453	373	2.34534
372.5	2.39383	372.5	2.39425	372.5	2.3929	372.5	2.38935	372.5	2.38721	372.5	2.38522	372.5	2.38319	372.5	2.38116	372.5	2.38312	372.5	2.37918	372.5	2.37377	372.5	2.37268	372.5	2.37058	372.5	2.36744	372.5	2.36648	372.5	2.36484	372.5	2.36417	372.5	2.36152	372.5	2.35677	372.5	2.3571	372.5	2.35306	372.5	2.35311	372.5	2.34971	372.5	2.34571	372.5	2.34894
372	2.4144	372	2.41509	372	2.41073	372	2.40915	372	2.40554	372	2.40221	372	2.3995	372	2.3977	372	2.39658	372	2.39219	372	2.39022	372	2.38589	372	2.38535	372	2.37955	372	2.37808	372	2.37493	372	2.37452	372	2.36871	372	2.36723	372	2.36391	372	2.36087	372	2.36013	372	2.35852	372	2.35449	372	2.3516
371.5	2.43117	371.5	2.42932	371.5	2.4221	371.5	2.42023	371.5	2.4184	371.5	2.41576	371.5	2.41212	371.5	2.41074	371.5	2.40819	371.5	2.40127	371.5	2.40109	371.5	2.39717	371.5	2.3913	371.5	2.38972	371.5	2.38472	371.5	2.38308	371.5	2.3777	371.5	2.37679	371.5	2.37092	371.5	2.37054	371.5	2.3647	371.5	2.36337	371.5	2.36219	371.5	2.35884	371.5	2.35518
371	2.4516	371	2.44842	371	2.44456	371	2.43977	371	2.43634	371	2.4338	371	2.42919	371	2.42573	371	2.42026	371	2.41738	371	2.41366	371	2.4105	371	2.40806	371	2.39917	371	2.39876	371	2.39256	371	2.39034	371	2.38648	371	2.38146	371	2.38102	371	2.37486	371	2.37282	371	2.36838	371	2.36671	371	2.36337
370.5	2.46341	370.5	2.46172	370.5	2.45903	370.5	2.45215	370.5	2.44835	370.5	2.44416	370.5	2.44192	370.5	2.43364	370.5	2.4318	370.5	2.42677	370.5	2.42221	370.5	2.42118	370.5	2.41359	370.5	2.4094	370.5	2.40701	370.5	2.40087	370.5	2.39956	370.5	2.3913	370.5	2.38858	370.5	2.38366	370.5	2.38291	370.5	2.37744	370.5	2.37549	370.5	2.36955	370.5	2.36769
370	2.5003	370	2.50015	370	2.49409	370	2.48779	370	2.48808	370	2.47833	370	2.47312	370	2.46703	370	2.46371	370	2.4544	370	2.44692	370	2.44239	370	2.43801	370	2.42824	370	2.42906	370	2.42477	370	2.41519	370	2.41145	370	2.40723	370	2.40392	370	2.39861	370	2.39213	370	2.38782	370	2.38407	370	2.38208
369.5	2.51416	369.5	2.5138	369.5	2.50685	369.5	2.5024	369.5	2.49493	369.5	2.48792	369.5	2.48505	369.5	2.48009	369.5	2.47456	369.5	2.46614	369.5	2.46098	369.5	2.45351	369.5	2.448	369.5	2.44242	369.5	2.43817	369.5	2.42988	369.5	2.42622	369.5	2.42193	369.5	2.41586	369.5	2.41174	369.5	2.4044	369.5	2.39995	369.5	2.39575	369.5	2.3913	369.5	2.38771
369	2.53593	369	2.54164	369	2.52853	369	2.52254	369	2.51284	369	2.51118	369	2.50071	369	2.49548	369	2.48775	369	2.4782	369	2.47129	369	2.47048	369	2.46165	369	2.45837	369	2.44772	369	2.44581	369	2.4395	369	2.43287	369	2.42945	369	2.42224	369	2.41776	369	2.41225	369	2.40573	369	2.40203	369	2.40013
368.5	2.54992	368.5	2.55002	368.5	2.54084	368.5	2.53444	368.5	2.52841	368.5	2.52025	368.5	2.51619	368.5	2.50738	368.5	2.49732	368.5	2.49461	368.5	2.48947	368.5	2.48106	368.5	2.47214	368.5	2.46545	368.5	2.45881	368.5	2.45385	368.5	2.44959	368.5	2.44187	368.5	2.43583	368.5	2.43318	368.5	2.42421	368.5	2.41854	368.5	2.41554	368.5	2.40736	368.5	2.40524
368	2.56839	368	2.56978	368	2.56383	368	2.55596	368	2.54906	368	2.54195	368	2.53194	368	2.52401	368	2.51814	368	2.5126	368	2.50393	368	2.49664	368	2.48656	368	2.4798	368	2.47538	368	2.46694	368	2.46229	368	2.45291	368	2.44874	368	2.44481	368	2.43913	368	2.43067	368	2.42398	368	2.42458	368	2.41713
367.5	2.58606	367.5	2.58308	367.5	2.57535	367.5	2.56488	367.5	2.56001	367.5	2.55219	367.5	2.54224	367.5	2.53642	367.5	2.52627	367.5	2.51892	367.5	2.51264	367.5	2.5074	367.5	2.49921	367.5	2.49055	367.5	2.48516	367.5	2.47866	367.5	2.47047	367.5	2.46509	367.5	2.45772	367.5	2.451	367.5	2.44607	367.5	2.44103	367.5	2.43418	367.5	2.42801	367.5	2.42412
367	2.60047	367	2.60158	367	2.59266	367	2.58006	367	2.57381	367	2.56965	367	2.56141	367	2.55349	367	2.54165	367	2.53666	367	2.52923	367	2.52333	367	2.51805	367	2.50878	367	2.50054	367	2.49402	367	2.48466	367	2.47968	367	2.47249	367	2.46604	367	2.45658	367	2.45186	367	2.44952	367	2.44146	367	2.43476
366.5	2.62163	366.5	2.62067	366.5	2.60567	366.5	2.60017	366.5	2.58977	366.5	2.58413	366.5	2.57187	366.5	2.56463	366.5	2.56342	366.5	2.55117	366.5	2.53877	366.5	2.53368	366.5	2.52611	366.5	2.51977	366.5	2.51236	366.5	2.49879	366.5	2.49624	366.5	2.49011	366.5	2.48062	366.5	2.47524	366.5	2.47176	366.5	2.46039	366.5	2.45338	366.5	2.45273	366.5	2.44324
366	2.64007	366	2.63786	366	2.62806	366	2.62248	366	2.61538	366	2.60291	366	2.59316	366	2.58468	366	2.57607	366	2.57243	366	2.55767	366	2.55553	366	2.54549	366	2.53331	366	2.52621	366	2.52216	366	2.51739	366	2.50451	366	2.49986	366	2.48788	366	2.48173	366	2.47572	366	2.4694	366	2.46391	366	2.45833
365.5	2.65502	365.5	2.65653	365.5	2.64137	365.5	2.63447	365.5	2.62551	365.5	2.62113	365.5	2.60884	365.5	2.59786	365.5	2.58887	365.5	2.58439	365.5	2.57684	365.5	2.56628	365.5	2.55397	365.5	2.54732	365.5	2.53944	365.5	2.52814	365.5	2.52262	365.5	2.51382	365.5	2.51203	365.5	2.50087	365.5	2.49214	365.5	2.4854	365.5	2.48345	365.5	2.47223	365.5	2.47065
365	2.67971	365	2.67815	365	2.66521	365	2.6594	365	2.64778	365	2.63798	365	2.63137	365	2.62024	365	2.60948	365	2.5983	365	2.59288	365	2.58546	365	2.57372	365	2.56873	365	2.55791	365	2.55301	365	2.54299	365	2.53293	365	2.53209	365	2.52202	365	2.51476	365	2.50596	365	2.49984	365	2.49382	365	2.48545
364.5	2.69901	364.5	2.696	364.5	2.68338	364.5	2.67452	364.5	2.66556	364.5	2.65909	364.5	2.64556	364.5	2.63759	364.5	2.62646	364.5	2.61685	364.5	2.60703	364.5	2.59824	364.5	2.59217	364.5	2.58137	364.5	2.57647	364.5	2.56449	364.5	2.55459	364.5	2.5466	364.5	2.54179	364.5	2.53349	364.5	2.52276	364.5	2.51913	364.5	2.51071	364.5	2.50533	364.5	2.49545
364	2.72707	364	2.72901	364	2.71776	364	2.70541	364	2.69661	364	2.68518	364	2.6729	364	2.66568	364	2.6523	364	2.64449	364	2.63418	364	2.61893	364	2.61449	364	2.60722	364	2.60005	364	2.58979	364	2.58008	364	2.57055	364	2.5613	364	2.55669	364	2.546	364	2.53888	364	2.53203	364	2.52744	364	2.52
363.5	2.74683	363.5	2.74535	363.5	2.73487	363.5	2.72529	363.5	2.71503	363.5	2.70712	363.5	2.69246	363.5	2.67957	363.5	2.67135	363.5	2.66017	363.5	2.64921	363.5	2.63923	363.5	2.63112	363.5	2.62101	363.5	2.6109	363.5	2.60382	363.5	2.59338	363.5	2.58466	363.5	2.57604	363.5	2.56632	363.5	2.56133	363.5	2.5501	363.5	2.54589	363.5	2.53863	363.5	2.53016
363	2.78471	363	2.77929	363	2.76633	363	2.75492	363	2.7445	363	2.73236	363	2.7201	363	2.71115	363	2.70034	363	2.69343	363	2.68266	363	2.66846	363	2.65868	363	2.64935	363	2.64229	363	2.62717	363	2.6212	363	2.60983	363	2.60097	363	2.5919	363	2.58048	363	2.5739	363	2.56652	363	2.56353	363	2.55256
362.5	2.81667	362.5	2.80694	362.5	2.7933	362.5	2.77949	362.5	2.77123	362.5	2.76134	362.5	2.74853	362.5	2.73833	362.5	2.72274	362.5	2.70605	362.5	2.70107	362.5	2.69086	362.5	2.67931	362.5	2.66446	362.5	2.65951	362.5	2.64827	362.5	2.64017	362.5	2.62898	362.5	2.61964	362.5	2.61473	362.5	2.59962	362.5	2.591	362.5	2.58545	362.5	2.5763	362.5	2.56973
362	2.8494	362	2.85067	362	2.83077	362	2.82089	362	2.80808	362	2.79691	362	2.78502	362	2.7701	362	2.76179	362	2.7496	362	2.73738	362	2.72276	362	2.71603	362	2.70475	362	2.68719	362	2.68341	362	2.67146	362	2.66177	362	2.64873	362	2.64346	362	2.6282	362	2.62165	362	2.61422	362	2.60416	362	2.59677
361.5	2.88724	361.5	2.87573	361.5	2.86119	361.5	2.85152	361.5	2.83746	361.5	2.82259	361.5	2.81145	361.5	2.79879	361.5	2.78631	361.5	2.77277	361.5	2.75802	361.5	2.74861	361.5	2.73839	361.5	2.72966	361.5	2.71282	361.5	2.70739	361.5	2.68848	361.5	2.67833	361.5	2.67021	361.5	2.66093	361.5	2.64996	361.5	2.6377	361.5	2.63019	361.5	2.62335	361.5	2.61546
361	2.92532	361	2.92512	361	2.91162	361	2.89802	361	2.88338	361	2.87104	361	2.85827	361	2.83633	361	2.82908	361	2.80914	361	2.80195	361	2.78737	361	2.77339	361	2.76077	361	2.75191	361	2.73842	361	2.72794	361	2.71498	361	2.7075	361	2.69164	361	2.67892	361	2.6695	361	2.66343	361	2.65289	361	2.64249
360.5	2.96464	360.5	2.96433	360.5	2.94261	360.5	2.92898	360.5	2.91313	360.5	2.90044	360.5	2.88246	360.5	2.872	360.5	2.86088	360.5	2.84232	360.5	2.82853	360.5	2.81306	360.5	2.80325	360.5	2.7904	360.5	2.77249	360.5	2.76575	360.5	2.74937	360.5	2.74114	360.5	2.72649	360.5	2.71975	360.5	2.70322	360.5	2.69266	360.5	2.68704	360.5	2.67142	360.5	2.66855
360	3.02513	360	3.01024	360	2.99822	360	2.98707	360	2.96919	360	2.95655	360	2.93463	360	2.92033	360	2.90654	360	2.88747	360	2.8805	360	2.86115	360	2.84682	360	2.83109	360	2.82136	360	2.79809	360	2.79173	360	2.77498	360	2.76422	360	2.75521	360	2.73984	360	2.72823	360	2.71533	360	2.70528	360	2.69598
359.5	3.06601	359.5	3.05398	359.5	3.0316	359.5	3.02525	359.5	3.00528	359.5	2.98835	359.5	2.96458	359.5	2.95564	359.5	2.93771	359.5	2.92111	359.5	2.90856	359.5	2.89412	359.5	2.88246	359.5	2.86107	359.5	2.84993	359.5	2.82903	359.5	2.81648	359.5	2.79794	359.5	2.7913	359.5	2.7773	359.5	2.7571	359.5	2.7496	359.5	2.74271	359.5	2.72823	359.5	2.71704
359	3.12398	359	3.1202	359	3.09718	359	3.07651	359	3.06435	359	3.04564	359	3.02476	359	3.00469	359	2.99375	359	2.97954	359	2.95916	359	2.94587	359	2.92491	359	2.90572	359	2.89403	359	2.87922	359	2.86142	359	2.8456	359	2.83649	359	2.81798	359	2.8013	359	2.78315	359	2.78172	359	2.76586	359	2.75193
358.5	3.16768	358.5	3.16109	358.5	3.13898	358.5	3.12473	358.5	3.10681	358.5	3.08953	358.5	3.06756	358.5	3.04721	358.5	3.03164	358.5	3.00572	358.5	2.99361	358.5	2.97482	358.5	2.96	358.5	2.93656	358.5	2.92414	358.5	2.90829	358.5	2.89068	358.5	2.8731	358.5	2.85858	358.5	2.84625	358.5	2.8316	358.5	2.81334	358.5	2.79954	358.5	2.79316	358.5	2.77718
358	3.23969	358	3.22883	358	3.20771	358	3.18478	358	3.16524	358	3.1403	358	3.12703	358	3.10155	358	3.08892	358	3.05923	358	3.04418	358	3.02611	358	3.00778	358	2.98951	358	2.97691	358	2.95313	358	2.93312	358	2.92389	358	2.89988	358	2.88897	358	2.8738	358	2.85363	358	2.84254	358	2.82849	358	2.81677
357.5	3.28181	357.5	3.27199	357.5	3.25005	357.5	3.22786	357.5	3.20502	357.5	3.18519	357.5	3.15937	357.5	3.13913	357.5	3.11625	357.5	3.102	357.5	3.0872	357.5	3.06086	357.5	3.04083	357.5	3.02181	357.5	3.00643	357.5	2.9841	357.5	2.96554	357.5	2.94544	357.5	2.93182	357.5	2.9192	357.5	2.89448	357.5	2.8849	357.5	2.86455	357.5	2.85098	357.5	2.83311
357	3.35463	357	3.34189	357	3.32358	357	3.29646	357	3.28039	357	3.25163	357	3.2257	357	3.19843	357	3.18348	357	3.1603	357	3.13317	357	3.10865	357	3.09397	357	3.067	357	3.05471	357	3.03116	357	3.00633	357	2.98984	357	2.97138	357	2.9527	357	2.93392	357	2.91671	357	2.90359	357	2.8924	357	2.87169
356.5	3.40318	356.5	3.39166	356.5	3.36444	356.5	3.33222	356.5	3.31022	356.5	3.28582	356.5	3.26532	356.5	3.24688	356.5	3.21907	356.5	3.19079	356.5	3.16775	356.5	3.15212	356.5	3.12341	356.5	3.09884	356.5	3.08027	356.5	3.05978	356.5	3.0384	356.5	3.02724	356.5	2.9999	356.5	2.98513	356.5	2.96213	356.5	2.94385	356.5	2.92841	356.5	2.91412	356.5	2.89949
356	3.46513	356	3.44033	356	3.42001	356	3.40932	356	3.37803	356	3.346	356	3.32496	356	3.28546	356	3.26801	356	3.24736	356	3.23191	356	3.20968	356	3.17072	356	3.14727	356	3.12251	356	3.11181	356	3.08256	356	3.06381	356	3.0389	356	3.02303	356	3.00903	356	2.98529	356	2.9658	356	2.94721	356	2.93743
355.5	3.51096	355.5	3.4935	355.5	3.46817	355.5	3.45216	355.5	3.41225	355.5	3.38938	355.5	3.35912	355.5	3.33277	355.5	3.31214	355.5	3.28775	355.5	3.25501	355.5	3.23409	355.5	3.20738	355.5	3.1856	355.5	3.15769	355.5	3.13704	355.5	3.10461	355.5	3.09172	355.5	3.07547	355.5	3.04907	355.5	3.02313	355.5	2.99842	355.5	2.9901	355.5	2.96639	355.5	2.95213
355	3.56807	355	3.56202	355	3.52846	355	3.50095	355	3.46789	355	3.44762	355	3.42227	355	3.39416	355	3.36526	355	3.33843	355	3.30757	355	3.27587	355	3.25339	355	3.22286	355	3.20656	355	3.18062	355	3.14801	355	3.12271	355	3.1079	355	3.08421	355	3.05996	355	3.03834	355	3.0231	355	2.9929	355	2.98162
354.5	3.61934	354.5	3.60402	354.5	3.56855	354.5	3.54509	354.5	3.50129	354.5	3.48305	354.5	3.4407	354.5	3.41425	354.5	3.38694	354.5	3.37268	354.5	3.33797	354.5	3.30386	354.5	3.28346	354.5	3.26271	354.5	3.22111	354.5	3.19926	354.5	3.17005	354.5	3.14793	354.5	3.12866	354.5	3.10554	354.5	3.07866	354.5	3.06492	354.5	3.03269	354.5	3.01708	354.5	2.99636
354	3.67356	354	3.65676	354	3.61942	354	3.59702	354	3.55216	354	3.54	354	3.49891	354	3.46614	354	3.44489	354	3.40967	354	3.37594	354	3.33821	354	3.31414	354	3.29181	354	3.27187	354	3.22929	354	3.20119	354	3.18126	354	3.15872	354	3.13374	354	3.10865	354	3.08225	354	3.05706	354	3.04097	354	3.02482
353.5	3.72684	353.5	3.69932	353.5	3.64788	353.5	3.62126	353.5	3.5962	353.5	3.55746	353.5	3.52802	353.5	3.49402	353.5	3.46103	353.5	3.43225	353.5	3.40603	353.5	3.37238	353.5	3.33671	353.5	3.31771	353.5	3.28242	353.5	3.2536	353.5	3.23342	353.5	3.191	353.5	3.16981	353.5	3.14736	353.5	3.12218	353.5	3.1028	353.5	3.08019	353.5	3.06153	353.5	3.03758
353	3.77004	353	3.72384	353	3.68846	353	3.64916	353	3.63536	353	3.60011	353	3.55177	353	3.53008	353	3.49265	353	3.46482	353	3.43958	353	3.4051	353	3.37223	353	3.33974	353	3.30965	353	3.28687	353	3.24471	353	3.21764	353	3.18996	353	3.16413	353	3.13939	353	3.11464	353	3.09433	353	3.07072	353	3.05231
352.5	3.78128	352.5	3.76521	352.5	3.72734	352.5	3.67997	352.5	3.65243	352.5	3.61826	352.5	3.5902	352.5	3.53816	352.5	3.52886	352.5	3.48497	352.5	3.43147	352.5	3.41041	352.5	3.38988	352.5	3.35947	352.5	3.31971	352.5	3.29522	352.5	3.26743	352.5	3.23647	352.5	3.20848	352.5	3.18446	352.5	3.15444	352.5	3.12919	352.5	3.1151	352.5	3.07855	352.5	3.05759
352	3.81165	352	3.79254	352	3.7594	352	3.71208	352	3.68185	352	3.64416	352	3.60547	352	3.57573	352	3.53986	352	3.5011	352	3.48072	352	3.43486	352	3.40565	352	3.36937	352	3.33391	352	3.31471	352	3.29011	352	3.25414	352	3.216	352	3.19039	352	3.16479	352	3.14234	352	3.12032	352	3.09224	352	3.0696
351.5	3.86143	351.5	3.82532	351.5	3.7596	351.5	3.72978	351.5	3.69048	351.5	3.66595	351.5	3.6279	351.5	3.58671	351.5	3.56409	351.5	3.51274	351.5	3.47854	351.5	3.45776	351.5	3.42008	351.5	3.37892	351.5	3.35528	351.5	3.32701	351.5	3.28993	351.5	3.25772	351.5	3.22999	351.5	3.20474	351.5	3.17352	351.5	3.15471	351.5	3.12121	351.5	3.09924	351.5	3.07628
351	3.86241	351	3.83263	351	3.7891	351	3.74031	351	3.72044	351	3.69432	351	3.65898	351	3.59899	351	3.5798	351	3.53411	351	3.51012	351	3.46643	351	3.42158	351	3.39479	351	3.37299	351	3.33479	351	3.30679	351	3.27276	351	3.24708	351	3.20933	351	3.17985	351	3.16351	351	3.12995	351	3.10826	351	3.08308
350.5	3.88376	350.5	3.85988	350.5	3.80034	350.5	3.76662	350.5	3.73241	350.5	3.70326	350.5	3.65073	350.5	3.61489	350.5	3.59599	350.5	3.54852	350.5	3.51287	350.5	3.46404	350.5	3.45008	350.5	3.40131	350.5	3.37707	350.5	3.33243	350.5	3.2991	350.5	3.26891	350.5	3.24809	350.5	3.21398	350.5	3.19752	350.5	3.16617	350.5	3.13249	350.5	3.10522	350.5	3.07586
350	3.88225	350	3.86783	350	3.82982	350	3.7864	350	3.75882	350	3.71885	350	3.67351	350	3.63967	350	3.60518	350	3.5542	350	3.52014	350	3.48095	350	3.45572	350	3.41131	350	3.38285	350	3.35877	350	3.32364	350	3.28828	350	3.24807	350	3.2194	350	3.19444	350	3.16505	350	3.1363	350	3.11071	350	3.08548
349.5	3.9468	349.5	3.90936	349.5	3.84181	349.5	3.80574	349.5	3.74219	349.5	3.71212	349.5	3.70293	349.5	3.63352	349.5	3.60593	349.5	3.56903	349.5	3.52669	349.5	3.4932	349.5	3.4639	349.5	3.4317	349.5	3.38586	349.5	3.3584	349.5	3.31892	349.5	3.28584	349.5	3.25635	349.5	3.22673	349.5	3.19436	349.5	3.16141	349.5	3.1391	349.5	3.10789	349.5	3.08683
349	3.93578	349	3.88902	349	3.89258	349	3.79975	349	3.78193	349	3.72644	349	3.70231	349	3.67181	349	3.6182	349	3.56868	349	3.54136	349	3.51433	349	3.47235	349	3.43006	349	3.39712	349	3.36756	349	3.31101	349	3.29887	349	3.26025	349	3.23402	349	3.19174	349	3.17143	349	3.13713	349	3.11314	349	3.0876
348.5	3.93226	348.5	3.92187	348.5	3.89121	348.5	3.8469	348.5	3.78213	348.5	3.73128	348.5	3.72785	348.5	3.68022	348.5	3.62723	348.5	3.58649	348.5	3.55757	348.5	3.51816	348.5	3.47477	348.5	3.44037	348.5	3.40502	348.5	3.36994	348.5	3.33778	348.5	3.2938	348.5	3.26364	348.5	3.23247	348.5	3.21361	348.5	3.17798	348.5	3.13977	348.5	3.11617	348.5	3.08515
348	3.97972	348	3.94918	348	3.91216	348	3.85704	348	3.80172	348	3.77309	348	3.72908	348	3.6961	348	3.64616	348	3.60932	348	3.57582	348	3.52541	348	3.49213	348	3.44502	348	3.4145	348	3.37628	348	3.34142	348	3.29737	348	3.27745	348	3.24249	348	3.21108	348	3.173	348	3.14701	348	3.12261	348	3.08223
347.5	3.98291	347.5	3.9654	347.5	3.92571	347.5	3.89266	347.5	3.83388	347.5	3.78998	347.5	3.74143	347.5	3.68985	347.5	3.64511	347.5	3.63065	347.5	3.56084	347.5	3.53467	347.5	3.49048	347.5	3.45766	347.5	3.41832	347.5	3.37069	347.5	3.3406	347.5	3.31529	347.5	3.27936	347.5	3.24243	347.5	3.19958	347.5	3.17051	347.5	3.15217	347.5	3.11783	347.5	3.09194
347	4.01147	347	3.96521	347	3.92763	347	3.87563	347	3.82716	347	3.81936	347	3.7847	347	3.70195	347	3.67678	347	3.64164	347	3.59896	347	3.54718	347	3.50102	347	3.47439	347	3.44114	347	3.38805	347	3.35322	347	3.31544	347	3.28036	347	3.25407	347	3.21089	347	3.18231	347	3.15869	347	3.11555	347	3.09193
346.5	4.02466	346.5	3.98565	346.5	3.94765	346.5	3.92025	346.5	3.86773	346.5	3.81262	346.5	3.76746	346.5	3.72026	346.5	3.66966	346.5	3.63313	346.5	3.59197	346.5	3.56393	346.5	3.51522	346.5	3.48477	346.5	3.44299	346.5	3.3993	346.5	3.36679	346.5	3.32223	346.5	3.2834	346.5	3.24217	346.5	3.21682	346.5	3.18845	346.5	3.15309	346.5	3.11851	346.5	3.09154
346	4.06584	346	4.04716	346	3.9696	346	3.93532	346	3.87091	346	3.84564	346	3.80074	346	3.74842	346	3.69817	346	3.64031	346	3.60931	346	3.55756	346	3.54317	346	3.48943	346	3.44552	346	3.41348	346	3.36932	346	3.33198	346	3.29404	346	3.24829	346	3.23348	346	3.18038	346	3.16053	346	3.117	346	3.08971
345.5	4.10582	345.5	4.03616	345.5	3.97334	345.5	3.93655	345.5	3.9174	345.5	3.83974	345.5	3.78755	345.5	3.75006	345.5	3.70744	345.5	3.66489	345.5	3.62201	345.5	3.57333	345.5	3.52595	345.5	3.48452	345.5	3.45145	345.5	3.40501	345.5	3.37033	345.5	3.33237	345.5	3.28617	345.5	3.25825	345.5	3.22568	345.5	3.18497	345.5	3.15448	345.5	3.125	345.5	3.09119
345	4.07883	345	4.0555	345	3.97599	345	3.92815	345	3.91014	345	3.84484	345	3.80257	345	3.75819	345	3.71176	345	3.6784	345	3.63342	345	3.58845	345	3.56193	345	3.4983	345	3.45535	345	3.41813	345	3.36456	345	3.33946	345	3.29018	345	3.26386	345	3.2256	345	3.19054	345	3.15415	345	3.13157	345	3.09767
344.5	4.08057	344.5	4.04032	344.5	4.01234	344.5	3.97183	344.5	3.89874	344.5	3.85159	344.5	3.80796	344.5	3.76196	344.5	3.71329	344.5	3.6706	344.5	3.62028	344.5	3.57523	344.5	3.54727	344.5	3.50327	344.5	3.46128	344.5	3.42354	344.5	3.36839	344.5	3.32897	344.5	3.28821	344.5	3.25714	344.5	3.22118	344.5	3.18455	344.5	3.15178	344.5	3.12874	344.5	3.09296
344	4.08707	344	4.04391	344	4.00247	344	3.94983	344	3.88054	344	3.86476	344	3.81989	344	3.77896	344	3.7178	344	3.65968	344	3.62816	344	3.58787	344	3.53793	344	3.48305	344	3.45154	344	3.39835	344	3.36306	344	3.33062	344	3.28409	344	3.24666	344	3.21312	344	3.17869	344	3.14586	344	3.10445	344	3.08348
343.5	4.08685	343.5	4.04848	343.5	3.99065	343.5	3.9434	343.5	3.90173	343.5	3.82975	343.5	3.80754	343.5	3.74864	343.5	3.69701	343.5	3.65146	343.5	3.62821	343.5	3.56685	343.5	3.51128	343.5	3.48105	343.5	3.4274	343.5	3.39451	343.5	3.36395	343.5	3.3199	343.5	3.2759	343.5	3.23234	343.5	3.20548	343.5	3.16885	343.5	3.13283	343.5	3.0893	343.5	3.06561
343	4.08207	343	4.00924	343	3.95961	343	3.90583	343	3.88405	343	3.84748	343	3.75089	343	3.74128	343	3.67036	343	3.62575	343	3.59071	343	3.5373	343	3.50571	343	3.45316	343	3.42009	343	3.363	343	3.32756	343	3.2838	343	3.24212	343	3.21295	343	3.18135	343	3.14602	343	3.10481	343	3.08764	343	3.04971
342.5	4.01889	342.5	3.9643	342.5	3.93744	342.5	3.89107	342.5	3.81687	342.5	3.78216	342.5	3.74381	342.5	3.69138	342.5	3.6519	342.5	3.60755	342.5	3.56943	342.5	3.51968	342.5	3.48074	342.5	3.44269	342.5	3.38894	342.5	3.354	342.5	3.30758	342.5	3.27052	342.5	3.22642	342.5	3.19986	342.5	3.16486	342.5	3.12345	342.5	3.08886	342.5	3.05371	342.5	3.02764
342	3.95696	342	3.91135	342	3.86342	342	3.82333	342	3.78131	342	3.7371	342	3.70103	342	3.66335	342	3.60233	342	3.56007	342	3.52735	342	3.46998	342	3.43835	342	3.3889	342	3.34583	342	3.30182	342	3.27144	342	3.22804	342	3.18626	342	3.14926	342	3.12565	342	3.08945	342	3.05036	342	3.02304	342	2.99312
341.5	3.90503	341.5	3.88028	341.5	3.82032	341.5	3.78386	341.5	3.74752	341.5	3.69321	341.5	3.67533	341.5	3.60872	341.5	3.57232	341.5	3.52179	341.5	3.48323	341.5	3.42773	341.5	3.39331	341.5	3.36684	341.5	3.3099	341.5	3.27669	341.5	3.22715	341.5	3.19031	341.5	3.14797	341.5	3.12183	341.5	3.0946	341.5	3.04978	341.5	3.02486	341.5	2.98973	341.5	2.96143
341	3.84815	341	3.79374	341	3.73626	341	3.68415	341	3.66617	341	3.61609	341	3.58072	341	3.52911	341	3.49533	341	3.46247	341	3.41367	341	3.37428	341	3.33092	341	3.29928	341	3.25933	341	3.21233	341	3.17326	341	3.14491	341	3.1058	341	3.06084	341	3.0392	341	3.0019	341	2.97066	341	2.94588	341	2.9153
340.5	3.76851	340.5	3.74231	340.5	3.69012	340.5	3.64304	340.5	3.61141	340.5	3.54813	340.5	3.51719	340.5	3.48052	340.5	3.43345	340.5	3.37918	340.5	3.36066	340.5	3.31226	340.5	3.29115	340.5	3.23881	340.5	3.20353	340.5	3.16298	340.5	3.13009	340.5	3.09429	340.5	3.05139	340.5	3.02785	340.5	2.99373	340.5	2.96507	340.5	2.93793	340.5	2.8987	340.5	2.8753
340	3.51891	340	3.48955	340	3.47185	340	3.43636	340	3.41084	340	3.37283	340	3.35036	340	3.31694	340	3.28346	340	3.24986	340	3.22211	340	3.17672	340	3.14652	340	3.11252	340	3.07865	340	3.0425	340	3.01691	340	2.98348	340	2.95739	340	2.92166	340	2.90062	340	2.86991	340	2.84204	340	2.81356	340	2.79047
339.5	3.46093	339.5	3.43777	339.5	3.3949	339.5	3.37516	339.5	3.33801	339.5	3.32098	339.5	3.29257	339.5	3.25383	339.5	3.22125	339.5	3.1911	339.5	3.16582	339.5	3.12924	339.5	3.0912	339.5	3.07124	339.5	3.03212	339.5	2.99641	339.5	2.96544	339.5	2.93826	339.5	2.9004	339.5	2.87851	339.5	2.85431	339.5	2.82161	339.5	2.79973	339.5	2.77086	339.5	2.74512
339	3.36105	339	3.32782	339	3.3039	339	3.2714	339	3.25776	339	3.2149	339	3.18499	339	3.16566	339	3.13269	339	3.09807	339	3.06957	339	3.03624	339	3.01311	339	2.98201	339	2.944	339	2.9166	339	2.88427	339	2.85872	339	2.82541	339	2.80472	339	2.78384	339	2.7596	339	2.7274	339	2.70562	339	2.68122
338.5	3.29101	338.5	3.26439	338.5	3.24171	338.5	3.21615	338.5	3.18357	338.5	3.14766	338.5	3.1231	338.5	3.09497	338.5	3.06979	338.5	3.04265	338.5	3.00352	338.5	2.97314	338.5	2.95256	338.5	2.92341	338.5	2.89706	338.5	2.85337	338.5	2.83241	338.5	2.81097	338.5	2.7819	338.5	2.75207	338.5	2.73984	338.5	2.70634	338.5	2.68577	338.5	2.65871	338.5	2.63503
338	3.17317	338	3.16041	338	3.12545	338	3.10337	338	3.08105	338	3.04917	338	3.02047	338	2.99954	338	2.9745	338	2.93929	338	2.91173	338	2.89389	338	2.85877	338	2.83313	338	2.8044	338	2.77681	338	2.75126	338	2.72858	338	2.69901	338	2.67933	338	2.65882	338	2.63642	338	2.61525	338	2.59434	338	2.57207
337.5	3.11247	337.5	3.09009	337.5	3.06915	337.5	3.03591	337.5	3.01168	337.5	2.98385	337.5	2.95545	337.5	2.9305	337.5	2.90612	337.5	2.87829	337.5	2.8493	337.5	2.82215	337.5	2.80331	337.5	2.77656	337.5	2.75484	337.5	2.72116	337.5	2.70065	337.5	2.67652	337.5	2.65664	337.5	2.63563	337.5	2.61123	337.5	2.58804	337.5	2.56999	337.5	2.55059	337.5	2.52766
337	3.01836	337	2.98365	337	2.95863	337	2.94106	337	2.91409	337	2.88259	337	2.86524	337	2.84134	337	2.81508	337	2.78681	337	2.76609	337	2.74169	337	2.71531	337	2.69482	337	2.67117	337	2.64491	337	2.6251	337	2.60755	337	2.58506	337	2.56048	337	2.54856	337	2.52838	337	2.50485	337	2.48584	337	2.46986
336.5	2.94061	336.5	2.91971	336.5	2.89695	336.5	2.87657	336.5	2.85164	336.5	2.82271	336.5	2.80709	336.5	2.77924	336.5	2.75725	336.5	2.73552	336.5	2.71001	336.5	2.68985	336.5	2.66946	336.5	2.64711	336.5	2.62511	336.5	2.59577	336.5	2.57917	336.5	2.5602	336.5	2.53798	336.5	2.51472	336.5	2.5037	336.5	2.48371	336.5	2.46947	336.5	2.45076	336.5	2.4284
336	2.84564	336	2.834	336	2.80456	336	2.78551	336	2.76497	336	2.73587	336	2.72427	336	2.7002	336	2.67686	336	2.65709	336	2.63732	336	2.61421	336	2.59699	336	2.57638	336	2.55573	336	2.52939	336	2.51612	336	2.49592	336	2.47767	336	2.45972	336	2.44769	336	2.43334	336	2.41189	336	2.39843	336	2.3823
335.5	2.79202	335.5	2.7733	335.5	2.74904	335.5	2.73278	335.5	2.70903	335.5	2.69374	335.5	2.67384	335.5	2.64954	335.5	2.62918	335.5	2.60799	335.5	2.59449	335.5	2.57429	335.5	2.55283	335.5	2.53524	335.5	2.51801	335.5	2.49223	335.5	2.47752	335.5	2.46137	335.5	2.44225	335.5	2.4261	335.5	2.41257	335.5	2.39788	335.5	2.37934	335.5	2.36667	335.5	2.35179
335	2.71715	335	2.70316	335	2.68086	335	2.66158	335	2.64522	335	2.62317	335	2.60761	335	2.58962	335	2.5704	335	2.55342	335	2.53728	335	2.51551	335	2.49577	335	2.47992	335	2.46294	335	2.44297	335	2.4274	335	2.41443	335	2.39215	335	2.37974	335	2.36927	335	2.35403	335	2.33876	335	2.32436	335	2.3137
334.5	2.67149	334.5	2.65713	334.5	2.63759	334.5	2.62626	334.5	2.60874	334.5	2.58647	334.5	2.57021	334.5	2.54865	334.5	2.53461	334.5	2.51878	334.5	2.50181	334.5	2.47971	334.5	2.46787	334.5	2.44772	334.5	2.43305	334.5	2.40966	334.5	2.39681	334.5	2.38558	334.5	2.37117	334.5	2.35485	334.5	2.34441	334.5	2.33414	334.5	2.31597	334.5	2.30039	334.5	2.2913
334	2.62368	334	2.60316	334	2.58734	334	2.5739	334	2.5543	334	2.53698	334	2.5221	334	2.50892	334	2.4934	334	2.4738	334	2.45555	334	2.44287	334	2.42444	334	2.40538	334	2.39561	334	2.37545	334	2.367	334	2.35143	334	2.33696	334	2.32128	334	2.31272	334	2.29821	334	2.28503	334	2.27674	334	2.26383
333.5	2.59456	333.5	2.57761	333.5	2.55676	333.5	2.54458	333.5	2.52618	333.5	2.50932	333.5	2.49635	333.5	2.47913	333.5	2.4618	333.5	2.45066	333.5	2.43297	333.5	2.41789	333.5	2.40298	333.5	2.39344	333.5	2.37326	333.5	2.35833	333.5	2.34704	333.5	2.33029	333.5	2.31829	333.5	2.30562	333.5	2.29503	333.5	2.28386	333.5	2.27236	333.5	2.25985	333.5	2.24876
333	2.55528	333	2.53975	333	2.52704	333	2.50681	333	2.49757	333	2.47753	333	2.4641	333	2.45362	333	2.43675	333	2.42055	333	2.40564	333	2.39491	333	2.38106	333	2.36618	333	2.3518	333	2.33839	333	2.32703	333	2.31147	333	2.3014	333	2.28865	333	2.27595	333	2.26742	333	2.2544	333	2.245	333	2.23339
332.5	2.53837	332.5	2.52341	332.5	2.50824	332.5	2.49518	332.5	2.47739	332.5	2.46479	332.5	2.44789	332.5	2.43871	332.5	2.42013	332.5	2.40705	332.5	2.39736	332.5	2.38346	332.5	2.36639	332.5	2.35367	332.5	2.3419	332.5	2.32802	332.5	2.31609	332.5	2.3014	332.5	2.29312	332.5	2.27984	332.5	2.26926	332.5	2.26005	332.5	2.24865	332.5	2.239	332.5	2.22968
332	2.51504	332	2.49865	332	2.48677	332	2.47522	332	2.46033	332	2.44386	332	2.43323	332	2.4222	332	2.40599	332	2.39414	332	2.38287	332	2.36715	332	2.35651	332	2.34458	332	2.33054	332	2.31744	332	2.30627	332	2.29694	332	2.28352	332	2.27322	332	2.26118	332	2.25406	332	2.24055	332	2.23313	332	2.22393
331.5	2.50541	331.5	2.49026	331.5	2.47885	331.5	2.46567	331.5	2.45286	331.5	2.43638	331.5	2.42401	331.5	2.41234	331.5	2.39889	331.5	2.38775	331.5	2.37554	331.5	2.36191	331.5	2.35055	331.5	2.33829	331.5	2.32801	331.5	2.31437	331.5	2.30197	331.5	2.29066	331.5	2.28068	331.5	2.26972	331.5	2.26245	331.5	2.25113	331.5	2.24302	331.5	2.23303	331.5	2.22142
331	2.49267	331	2.4811	331	2.47242	331	2.45516	331	2.44214	331	2.43153	331	2.41943	331	2.40822	331	2.39563	331	2.38356	331	2.37056	331	2.35827	331	2.3471	331	2.33616	331	2.32563	331	2.31271	331	2.30369	331	2.29232	331	2.28254	331	2.27084	331	2.26203	331	2.2518	331	2.24472	331	2.23569	331	2.2278
330.5	2.48868	330.5	2.47028	330.5	2.46135	330.5	2.4493	330.5	2.43907	330.5	2.42398	330.5	2.41562	330.5	2.40269	330.5	2.39308	330.5	2.37902	330.5	2.36741	330.5	2.35742	330.5	2.34792	330.5	2.33347	330.5	2.32278	330.5	2.31397	330.5	2.30245	330.5	2.29227	330.5	2.28386	330.5	2.27469	330.5	2.26494	330.5	2.25588	330.5	2.2466	330.5	2.24015	330.5	2.22948
330	2.48216	330	2.46566	330	2.45201	330	2.44267	330	2.43243	330	2.41878	330	2.40891	330	2.39953	330	2.38934	330	2.3741	330	2.36262	330	2.35164	330	2.34316	330	2.33459	330	2.32349	330	2.31469	330	2.3041	330	2.29614	330	2.28715	330	2.27276	330	2.26709	330	2.25727	330	2.24998	330	2.24414	330	2.23511
329.5	2.46891	329.5	2.45771	329.5	2.44977	329.5	2.43573	329.5	2.42803	329.5	2.4155	329.5	2.40341	329.5	2.39471	329.5	2.38458	329.5	2.37528	329.5	2.36312	329.5	2.3549	329.5	2.34564	329.5	2.33473	329.5	2.32414	329.5	2.31466	329.5	2.30557	329.5	2.29665	329.5	2.28701	329.5	2.27943	329.5	2.26994	329.5	2.26319	329.5	2.25415	329.5	2.24742	329.5	2.23924
329	2.45445	329	2.44563	329	2.43712	329	2.42693	329	2.41611	329	2.40265	329	2.39594	329	2.38548	329	2.37429	329	2.36951	329	2.35718	329	2.34873	329	2.34105	329	2.3336	329	2.3219	329	2.31243	329	2.30506	329	2.29752	329	2.28977	329	2.28417	329	2.27146	329	2.26581	329	2.26076	329	2.25131	329	2.24547
328.5	2.4468	328.5	2.43085	328.5	2.42348	328.5	2.41726	328.5	2.40633	328.5	2.39589	328.5	2.38927	328.5	2.38305	328.5	2.3698	328.5	2.36569	328.5	2.35425	328.5	2.34351	328.5	2.33573	328.5	2.33105	328.5	2.31953	328.5	2.3116	328.5	2.30233	328.5	2.29871	328.5	2.28773	328.5	2.28277	328.5	2.27442	328.5	2.26797	328.5	2.26051	328.5	2.2544	328.5	2.24843
328	2.42321	328	2.41029	328	2.40703	328	2.39993	328	2.3871	328	2.38105	328	2.37269	328	2.36734	328	2.35967	328	2.35118	328	2.34357	328	2.33594	328	2.32704	328	2.3203	328	2.31352	328	2.30626	328	2.3013	328	2.29413	328	2.28546	328	2.28351	328	2.27542	328	2.2702	328	2.26235	328	2.25702	328	2.25158
327.5	2.40302	327.5	2.39311	327.5	2.38658	327.5	2.38327	327.5	2.37363	327.5	2.36758	327.5	2.36113	327.5	2.35315	327.5	2.34753	327.5	2.3429	327.5	2.33311	327.5	2.32822	327.5	2.32132	327.5	2.31344	327.5	2.30569	327.5	2.29688	327.5	2.29472	327.5	2.29038	327.5	2.28461	327.5	2.28093	327.5	2.27088	327.5	2.26713	327.5	2.26166	327.5	2.25565	327.5	2.25222
327	2.37293	327	2.36264	327	2.35679	327	2.35291	327	2.34789	327	2.33958	327	2.33726	327	2.32957	327	2.32747	327	2.32021	327	2.31413	327	2.30944	327	2.3024	327	2.30023	327	2.29546	327	2.28893	327	2.28611	327	2.27911	327	2.2756	327	2.27087	327	2.26822	327	2.26462	327	2.26119	327	2.25264	327	2.2516
326.5	2.34785	326.5	2.33626	326.5	2.33459	326.5	2.32789	326.5	2.3249	326.5	2.31488	326.5	2.316	326.5	2.31118	326.5	2.30593	326.5	2.30218	326.5	2.29751	326.5	2.29524	326.5	2.28911	326.5	2.28845	326.5	2.28329	326.5	2.27781	326.5	2.27578	326.5	2.26989	326.5	2.26693	326.5	2.26632	326.5	2.26239	326.5	2.25689	326.5	2.25453	326.5	2.25289	326.5	2.24734
326	2.29808	326	2.28887	326	2.29418	326	2.28858	326	2.28358	326	2.27745	326	2.28151	326	2.2779	326	2.27339	326	2.27319	326	2.26844	326	2.26789	326	2.2674	326	2.26264	326	2.26151	326	2.25894	326	2.258	326	2.25437	326	2.25415	326	2.25167	326	2.25244	326	2.24832	326	2.24712	326	2.2465	326	2.24043
325.5	2.26214	325.5	2.25847	325.5	2.25882	325.5	2.25805	325.5	2.25569	325.5	2.25675	325.5	2.25411	325.5	2.25397	325.5	2.25435	325.5	2.25278	325.5	2.25011	325.5	2.25104	325.5	2.24771	325.5	2.24676	325.5	2.2481	325.5	2.24548	325.5	2.24334	325.5	2.2447	325.5	2.24133	325.5	2.23983	325.5	2.24095	325.5	2.24205	325.5	2.24027	325.5	2.24029	325.5	2.23806
325	2.20813	325	2.20181	325	2.20664	325	2.20685	325	2.20825	325	2.20711	325	2.21182	325	2.20991	325	2.21045	325	2.21366	325	2.21628	325	2.21964	325	2.21612	325	2.21777	325	2.21683	325	2.22054	325	2.22003	325	2.22185	325	2.22053	325	2.22404	325	2.22896	325	2.22682	325	2.22678	325	2.22962	325	2.22817
324.5	2.16986	324.5	2.16248	324.5	2.16869	324.5	2.17318	324.5	2.17476	324.5	2.17632	324.5	2.17788	324.5	2.18135	324.5	2.18433	324.5	2.18645	324.5	2.19053	324.5	2.19236	324.5	2.19359	324.5	2.19772	324.5	2.19997	324.5	2.20058	324.5	2.20234	324.5	2.20551	324.5	2.2081	324.5	2.20829	324.5	2.21245	324.5	2.21443	324.5	2.21501	324.5	2.217	324.5	2.21961
324	2.10423	324	2.10097	324	2.11176	324	2.11663	324	2.12273	324	2.12333	324	2.12942	324	2.13577	324	2.13726	324	2.14494	324	2.15016	324	2.15302	324	2.15741	324	2.16343	324	2.16759	324	2.1688	324	2.17597	324	2.18243	324	2.18447	324	2.18763	324	2.19439	324	2.19759	324	2.19952	324	2.20227	324	2.20647
323.5	2.06271	323.5	2.0582	323.5	2.0689	323.5	2.07553	323.5	2.08158	323.5	2.08544	323.5	2.09431	323.5	2.10172	323.5	2.10893	323.5	2.11467	323.5	2.12261	323.5	2.12718	323.5	2.13312	323.5	2.14138	323.5	2.14536	323.5	2.14964	323.5	2.15573	323.5	2.16293	323.5	2.16583	323.5	2.17335	323.5	2.17776	323.5	2.18312	323.5	2.18914	323.5	2.19209	323.5	2.19795
323	1.99269	323	1.99121	323	2.00173	323	2.01509	323	2.02286	323	2.02907	323	2.04089	323	2.05022	323	2.0596	323	2.06884	323	2.07611	323	2.08531	323	2.09406	323	2.10459	323	2.11111	323	2.11548	323	2.12794	323	2.13568	323	2.14122	323	2.14718	323	2.15623	323	2.16156	323	2.1684	323	2.17878	323	2.18205
322.5	1.9464	322.5	1.94637	322.5	1.96299	322.5	1.97445	322.5	1.98348	322.5	1.99261	322.5	2.00569	322.5	2.01432	322.5	2.02901	322.5	2.03494	322.5	2.04995	322.5	2.05656	322.5	2.0675	322.5	2.07735	322.5	2.09026	322.5	2.09476	322.5	2.10685	322.5	2.11534	322.5	2.12374	322.5	2.13376	322.5	2.14246	322.5	2.15158	322.5	2.15835	322.5	2.16343	322.5	2.17099
322	1.87681	322	1.87901	322	1.89665	322	1.91008	322	1.92224	322	1.93475	322	1.9509	322	1.96144	322	1.97809	322	1.99081	322	2.00269	322	2.01383	322	2.02862	322	2.03916	322	2.05315	322	2.06376	322	2.07576	322	2.08741	322	2.09748	322	2.11038	322	2.1189	322	2.12918	322	2.14198	322	2.14708	322	2.15849
321.5	1.83005	321.5	1.83563	321.5	1.85414	321.5	1.86945	321.5	1.88324	321.5	1.89885	321.5	1.91474	321.5	1.92752	321.5	1.94303	321.5	1.95902	321.5	1.9731	321.5	1.98842	321.5	2.00284	321.5	2.01631	321.5	2.02955	321.5	2.04323	321.5	2.05662	321.5	2.06935	321.5	2.08153	321.5	2.09222	321.5	2.10695	321.5	2.11722	321.5	2.12801	321.5	2.13655	321.5	2.15104
321	1.76213	321	1.76805	321	1.78865	321	1.80829	321	1.82447	321	1.84086	321	1.86157	321	1.87942	321	1.89655	321	1.91335	321	1.92994	321	1.94848	321	1.96377	321	1.97911	321	1.99787	321	2.00807	321	2.02932	321	2.04371	321	2.05531	321	2.07163	321	2.08413	321	2.09816	321	2.10989	321	2.12466	321	2.13488
320.5	1.7186	320.5	1.72535	320.5	1.74929	320.5	1.76957	320.5	1.78684	320.5	1.80513	320.5	1.82736	320.5	1.84544	320.5	1.86548	320.5	1.88486	320.5	1.9044	320.5	1.92212	320.5	1.93965	320.5	1.95749	320.5	1.97397	320.5	1.99155	320.5	2.01049	320.5	2.02392	320.5	2.03987	320.5	2.05804	320.5	2.07433	320.5	2.08565	320.5	2.10017	320.5	2.11333	320.5	2.12733
320	1.65623	320	1.66269	320	1.69028	320	1.71356	320	1.73361	320	1.7541	320	1.77752	320	1.7993	320	1.82118	320	1.8422	320	1.86191	320	1.88385	320	1.90365	320	1.92418	320	1.94523	320	1.96209	320	1.9819	320	2.00091	320	2.01724	320	2.03702	320	2.05458	320	2.07054	320	2.08498	320	2.09963	320	2.11393
319.5	1.61429	319.5	1.62403	319.5	1.65433	319.5	1.67724	319.5	1.699	319.5	1.72104	319.5	1.74598	319.5	1.76896	319.5	1.79195	319.5	1.81546	319.5	1.83751	319.5	1.85838	319.5	1.88134	319.5	1.90303	319.5	1.92445	319.5	1.94466	319.5	1.96581	319.5	1.98423	319.5	2.00451	319.5	2.02411	319.5	2.04218	319.5	2.05901	319.5	2.07712	319.5	2.09393	319.5	2.10774
319	1.55575	319	1.5665	319	1.59724	319	1.62455	319	1.64875	319	1.67445	319	1.70091	319	1.72621	319	1.75226	319	1.77765	319	1.80108	319	1.82611	319	1.85003	319	1.87436	319	1.89605	319	1.92124	319	1.9438	319	1.96351	319	1.98606	319	2.0054	319	2.02728	319	2.04628	319	2.0635	319	2.08081	319	2.09929
318.5	1.51885	318.5	1.53158	318.5	1.56392	318.5	1.59254	318.5	1.61712	318.5	1.64339	318.5	1.67157	318.5	1.69809	318.5	1.72569	318.5	1.75338	318.5	1.77817	318.5	1.80481	318.5	1.83044	318.5	1.85628	318.5	1.87848	318.5	1.90352	318.5	1.92802	318.5	1.95098	318.5	1.97258	318.5	1.99373	318.5	2.01748	318.5	2.03724	318.5	2.0575	318.5	2.0756	318.5	2.09578
318	1.46655	318	1.48031	318	1.51519	318	1.54469	318	1.57297	318	1.60079	318	1.63215	318	1.66118	318	1.68977	318	1.71815	318	1.74748	318	1.77585	318	1.80374	318	1.83041	318	1.8576	318	1.88273	318	1.90849	318	1.93357	318	1.95618	318	1.98055	318	2.00366	318	2.02522	318	2.04674	318	2.06788	318	2.08766
317.5	1.43326	317.5	1.44752	317.5	1.48404	317.5	1.51554	317.5	1.54496	317.5	1.57422	317.5	1.60627	317.5	1.63618	317.5	1.66819	317.5	1.69757	317.5	1.72763	317.5	1.75755	317.5	1.78613	317.5	1.81309	317.5	1.84186	317.5	1.87044	317.5	1.89691	317.5	1.92149	317.5	1.94653	317.5	1.97073	317.5	1.99661	317.5	2.01935	317.5	2.04143	317.5	2.06213	317.5	2.08235
317	1.38827	317	1.40333	317	1.44121	317	1.47584	317	1.50639	317	1.53832	317	1.57283	317	1.60525	317	1.63732	317	1.67005	317	1.7015	317	1.73156	317	1.76258	317	1.79233	317	1.82227	317	1.85238	317	1.87933	317	1.90687	317	1.93542	317	1.96011	317	1.98414	317	2.00955	317	2.03433	317	2.05446	317	2.08172
316.5	1.35892	316.5	1.37618	316.5	1.41517	316.5	1.45027	316.5	1.48243	316.5	1.51576	316.5	1.55072	316.5	1.58508	316.5	1.61866	316.5	1.65194	316.5	1.68408	316.5	1.71771	316.5	1.74755	316.5	1.77972	316.5	1.8115	316.5	1.84173	316.5	1.87094	316.5	1.9003	316.5	1.9261	316.5	1.95491	316.5	1.98006	316.5	2.00577	316.5	2.03038	316.5	2.05544	316.5	2.07657
316	1.32023	316	1.33694	316	1.37926	316	1.41529	316	1.45047	316	1.48555	316	1.52089	316	1.55637	316	1.59357	316	1.62766	316	1.66268	316	1.69439	316	1.7292	316	1.76207	316	1.79259	316	1.82675	316	1.85833	316	1.88693	316	1.91691	316	1.94761	316	1.97232	316	2.00074	316	2.0274	316	2.05021	316	2.07673
315.5	1.29626	315.5	1.31532	315.5	1.35701	315.5	1.39524	315.5	1.4295	315.5	1.46606	315.5	1.50473	315.5	1.54073	315.5	1.57681	315.5	1.6127	315.5	1.64841	315.5	1.68282	315.5	1.71775	315.5	1.75232	315.5	1.78582	315.5	1.81754	315.5	1.85174	315.5	1.88167	315.5	1.91136	315.5	1.94105	315.5	1.97142	315.5	1.99656	315.5	2.02519	315.5	2.05055	315.5	2.07742
315	1.26411	315	1.28259	315	1.3278	315	1.36609	315	1.40346	315	1.44115	315	1.48111	315	1.51987	315	1.55684	315	1.59529	315	1.63195	315	1.66908	315	1.70329	315	1.73955	315	1.77225	315	1.80844	315	1.84158	315	1.87381	315	1.90466	315	1.93556	315	1.96681	315	1.99355	315	2.02263	315	2.0502	315	2.0755
314.5	1.24528	314.5	1.26384	314.5	1.31041	314.5	1.34979	314.5	1.38749	314.5	1.42728	314.5	1.46598	314.5	1.50588	314.5	1.54439	314.5	1.58404	314.5	1.62143	314.5	1.65953	314.5	1.69474	314.5	1.73126	314.5	1.76831	314.5	1.80403	314.5	1.83786	314.5	1.8706	314.5	1.90399	314.5	1.93609	314.5	1.96278	314.5	1.99286	314.5	2.0237	314.5	2.05157	314.5	2.07598
314	1.21909	314	1.23906	314	1.2863	314	1.3276	314	1.36563	314	1.40708	314	1.4482	314	1.48863	314	1.52882	314	1.5685	314	1.60764	314	1.64581	314	1.68421	314	1.72219	314	1.75798	314	1.79575	314	1.83151	314	1.86662	314	1.89797	314	1.93061	314	1.96175	314	1.99185	314	2.02436	314	2.05091	314	2.07976
313.5	1.20419	313.5	1.22425	313.5	1.2725	313.5	1.31375	313.5	1.35415	313.5	1.39575	313.5	1.43809	313.5	1.47926	313.5	1.51965	313.5	1.5605	313.5	1.60159	313.5	1.64036	313.5	1.67822	313.5	1.717	313.5	1.75313	313.5	1.79488	313.5	1.82942	313.5	1.86342	313.5	1.89765	313.5	1.93031	313.5	1.96351	313.5	1.99384	313.5	2.02323	313.5	2.05172	313.5	2.08113
313	1.18559	313	1.20668	313	1.25558	313	1.29918	313	1.33994	313	1.38293	313	1.42536	313	1.46721	313	1.50973	313	1.5512	313	1.59337	313	1.63225	313	1.67431	313	1.71225	313	1.75016	313	1.79003	313	1.82686	313	1.86313	313	1.89864	313	1.93026	313	1.9642	313	1.9949	313	2.02536	313	2.05795	313	2.08672
312.5	1.17593	312.5	1.19616	312.5	1.24707	312.5	1.2901	312.5	1.3326	312.5	1.37594	312.5	1.41894	312.5	1.46278	312.5	1.50519	312.5	1.54733	312.5	1.58993	312.5	1.62958	312.5	1.67021	312.5	1.71107	312.5	1.74867	312.5	1.78984	312.5	1.82525	312.5	1.86251	312.5	1.89874	312.5	1.93101	312.5	1.96602	312.5	1.99629	312.5	2.02983	312.5	2.06046	312.5	2.08972
312	1.16583	312	1.18672	312	1.23802	312	1.28206	312	1.32445	312	1.37012	312	1.41363	312	1.45704	312	1.49979	312	1.54305	312	1.58712	312	1.62844	312	1.67004	312	1.71044	312	1.7491	312	1.79108	312	1.83001	312	1.86572	312	1.9023	312	1.9371	312	1.96768	312	2.00209	312	2.03689	312	2.06677	312	2.09636
311.5	1.16094	311.5	1.18176	311.5	1.23361	311.5	1.2786	311.5	1.32169	311.5	1.36655	311.5	1.4122	311.5	1.45557	311.5	1.49954	311.5	1.54317	311.5	1.58773	311.5	1.62805	311.5	1.66991	311.5	1.71082	311.5	1.75146	311.5	1.7933	311.5	1.83291	311.5	1.8672	311.5	1.90569	311.5	1.94154	311.5	1.97439	311.5	2.00869	311.5	2.04063	311.5	2.07199	311.5	2.10164
311	1.15943	311	1.18076	311	1.23254	311	1.27872	311	1.32187	311	1.36724	311	1.41256	311	1.45778	311	1.50121	311	1.54568	311	1.58966	311	1.63286	311	1.67495	311	1.71519	311	1.75754	311	1.79874	311	1.83769	311	1.87681	311	1.91219	311	1.94749	311	1.98038	311	2.01579	311	2.04936	311	2.08193	311	2.11233
310.5	1.16102	310.5	1.18218	310.5	1.23445	310.5	1.28096	310.5	1.32528	310.5	1.37023	310.5	1.41562	310.5	1.46089	310.5	1.50661	310.5	1.55008	310.5	1.59404	310.5	1.63555	310.5	1.67928	310.5	1.72058	310.5	1.76068	310.5	1.80448	310.5	1.84296	310.5	1.88092	310.5	1.91757	310.5	1.95404	310.5	1.98831	310.5	2.02337	310.5	2.05797	310.5	2.08747	310.5	2.11967
310	1.16959	310	1.19007	310	1.24319	310	1.28955	310	1.33294	310	1.37996	310	1.4248	310	1.4706	310	1.51612	310	1.56053	310	1.60397	310	1.64773	310	1.69093	310	1.73266	310	1.77339	310	1.81612	310	1.85532	310	1.89478	310	1.93165	310	1.96647	310	2.00026	310	2.0357	310	2.06784	310	2.10424	310	2.13321
309.5	1.17804	309.5	1.19798	309.5	1.25139	309.5	1.29791	309.5	1.3421	309.5	1.38842	309.5	1.43479	309.5	1.48	309.5	1.52572	309.5	1.57001	309.5	1.61384	309.5	1.65736	309.5	1.69932	309.5	1.74158	309.5	1.78346	309.5	1.82854	309.5	1.86501	309.5	1.90354	309.5	1.93982	309.5	1.9778	309.5	2.01345	309.5	2.04676	309.5	2.07989	309.5	2.11382	309.5	2.14415
309	1.19603	309	1.21639	309	1.26991	309	1.31672	309	1.36059	309	1.40711	309	1.45242	309	1.4981	309	1.54345	309	1.58774	309	1.63212	309	1.67546	309	1.71809	309	1.76104	309	1.80105	309	1.84405	309	1.88393	309	1.92136	309	1.95854	309	1.99469	309	2.02987	309	2.06467	309	2.09878	309	2.13081	309	2.16221
308.5	1.21353	308.5	1.23235	308.5	1.28567	308.5	1.33239	308.5	1.37663	308.5	1.42354	308.5	1.46829	308.5	1.51386	308.5	1.55871	308.5	1.60286	308.5	1.64698	308.5	1.69077	308.5	1.73217	308.5	1.77527	308.5	1.81572	308.5	1.85882	308.5	1.8985	308.5	1.93547	308.5	1.97218	308.5	2.0101	308.5	2.04328	308.5	2.07794	308.5	2.11179	308.5	2.1426	308.5	2.17479
308	1.24505	308	1.26396	308	1.31665	308	1.36196	308	1.40689	308	1.45215	308	1.49761	308	1.54284	308	1.58701	308	1.63022	308	1.6758	308	1.71806	308	1.75945	308	1.80158	308	1.8415	308	1.88574	308	1.92194	308	1.96004	308	1.99816	308	2.03366	308	2.06647	308	2.10312	308	2.13628	308	2.16637	308	2.19851
307.5	1.26966	307.5	1.28719	307.5	1.34123	307.5	1.3863	307.5	1.42921	307.5	1.4759	307.5	1.51865	307.5	1.56482	307.5	1.60872	307.5	1.65334	307.5	1.69738	307.5	1.73778	307.5	1.77929	307.5	1.82111	307.5	1.86151	307.5	1.90361	307.5	1.94162	307.5	1.97854	307.5	2.01668	307.5	2.05315	307.5	2.08552	307.5	2.12092	307.5	2.1529	307.5	2.18451	307.5	2.2145
307	1.31552	307	1.33121	307	1.38407	307	1.42871	307	1.47057	307	1.5168	307	1.56127	307	1.60527	307	1.6482	307	1.69029	307	1.73378	307	1.77524	307	1.81667	307	1.85542	307	1.89561	307	1.9386	307	1.97379	307	2.0104	307	2.04993	307	2.08367	307	2.11716	307	2.15162	307	2.18299	307	2.21336	307	2.24309
306.5	1.34884	306.5	1.36573	306.5	1.41665	306.5	1.4609	306.5	1.50317	306.5	1.54914	306.5	1.59027	306.5	1.63409	306.5	1.67659	306.5	1.71937	306.5	1.76314	306.5	1.80334	306.5	1.84401	306.5	1.88438	306.5	1.92108	306.5	1.964	306.5	2.00093	306.5	2.03618	306.5	2.07381	306.5	2.10733	306.5	2.1371	306.5	2.17217	306.5	2.20571	306.5	2.23615	306.5	2.2667
306	1.40791	306	1.42251	306	1.47373	306	1.51765	306	1.55797	306	1.60267	306	1.64356	306	1.68687	306	1.7282	306	1.76757	306	1.81082	306	1.85037	306	1.88879	306	1.92886	306	1.96534	306	2.00839	306	2.04161	306	2.07947	306	2.11279	306	2.14484	306	2.17712	306	2.20911	306	2.24033	306	2.27038	306	2.30084
305.5	1.45267	305.5	1.46614	305.5	1.51654	305.5	1.55899	305.5	1.59952	305.5	1.64272	305.5	1.6827	305.5	1.72472	305.5	1.76605	305.5	1.80511	305.5	1.84681	305.5	1.88464	305.5	1.92417	305.5	1.96178	305.5	1.99778	305.5	2.03868	305.5	2.07553	305.5	2.10909	305.5	2.14481	305.5	2.17624	305.5	2.20679	305.5	2.24044	305.5	2.26797	305.5	2.29727	305.5	2.32606
305	1.52619	305	1.53796	305	1.58668	305	1.62941	305	1.66611	305	1.71005	305	1.74691	305	1.78805	305	1.8281	305	1.86613	305	1.90514	305	1.94225	305	1.9801	305	2.018	305	2.05374	305	2.09274	305	2.12613	305	2.1604	305	2.19147	305	2.22602	305	2.25105	305	2.28357	305	2.31155	305	2.33876	305	2.36728
304.5	1.57955	304.5	1.59134	304.5	1.63948	304.5	1.67799	304.5	1.71664	304.5	1.757	304.5	1.79481	304.5	1.83416	304.5	1.87204	304.5	1.91	304.5	1.94981	304.5	1.98543	304.5	2.0199	304.5	2.05656	304.5	2.09042	304.5	2.12993	304.5	2.16043	304.5	2.19365	304.5	2.22622	304.5	2.25892	304.5	2.28631	304.5	2.31892	304.5	2.3449	304.5	2.3724	304.5	2.39487
304	1.66694	304	1.6773	304	1.7238	304	1.75957	304	1.79614	304	1.83765	304	1.87171	304	1.90974	304	1.94507	304	1.98203	304	2.01945	304	2.05253	304	2.08791	304	2.1216	304	2.15402	304	2.19229	304	2.22216	304	2.25335	304	2.28333	304	2.31276	304	2.33759	304	2.36886	304	2.39612	304	2.4237	304	2.45074
303.5	1.73121	303.5	1.73768	303.5	1.78211	303.5	1.82009	303.5	1.85421	303.5	1.89382	303.5	1.92717	303.5	1.96225	303.5	2.00074	303.5	2.03165	303.5	2.0679	303.5	2.10114	303.5	2.13455	303.5	2.16746	303.5	2.19992	303.5	2.2356	303.5	2.26541	303.5	2.29453	303.5	2.32654	303.5	2.35187	303.5	2.3753	303.5	2.40559	303.5	2.43039	303.5	2.45532	303.5	2.47993
303	1.83127	303	1.83708	303	1.87921	303	1.91427	303	1.94825	303	1.984	303	2.01502	303	2.04978	303	2.08221	303	2.11322	303	2.14878	303	2.17936	303	2.21291	303	2.24173	303	2.27336	303	2.30548	303	2.33488	303	2.36022	303	2.38969	303	2.4176	303	2.43783	303	2.46603	303	2.48985	303	2.51259	303	2.53803
302.5	1.90374	302.5	1.90676	302.5	1.94795	302.5	1.98333	302.5	2.01168	302.5	2.04708	302.5	2.07858	302.5	2.11023	302.5	2.14147	302.5	2.17494	302.5	2.20418	302.5	2.23622	302.5	2.26563	302.5	2.29502	302.5	2.32162	302.5	2.35496	302.5	2.38175	302.5	2.40713	302.5	2.43498	302.5	2.46035	302.5	2.47988	302.5	2.50586	302.5	2.53006	302.5	2.55587	302.5	2.574
302	2.01825	302	2.01727	302	2.05813	302	2.08907	302	2.11859	302	2.1497	302	2.17795	302	2.20785	302	2.23935	302	2.26413	302	2.29471	302	2.3232	302	2.35289	302	2.37933	302	2.40408	302	2.43575	302	2.45587	302	2.48208	302	2.51041	302	2.53233	302	2.54905	302	2.57508	302	2.59516	302	2.61203	302	2.63644
301.5	2.09715	301.5	2.09557	301.5	2.13452	301.5	2.16536	301.5	2.19006	301.5	2.22081	301.5	2.24782	301.5	2.2769	301.5	2.30214	301.5	2.32955	301.5	2.35559	301.5	2.38264	301.5	2.41105	301.5	2.43383	301.5	2.45998	301.5	2.48969	301.5	2.50932	301.5	2.53316	301.5	2.55888	301.5	2.58059	301.5	2.60007	301.5	2.62059	301.5	2.64182	301.5	2.6593	301.5	2.68204
301	2.22228	301	2.21793	301	2.25333	301	2.27869	301	2.30384	301	2.33409	301	2.35567	301	2.38309	301	2.40653	301	2.42854	301	2.4554	301	2.48008	301	2.50595	301	2.52838	301	2.54661	301	2.5731	301	2.5964	301	2.61503	301	2.6405	301	2.65485	301	2.67086	301	2.69764	301	2.71071	301	2.72653	301	2.74687
300.5	2.31005	300.5	2.30354	300.5	2.33893	300.5	2.36174	300.5	2.38507	300.5	2.40977	300.5	2.43328	300.5	2.45644	300.5	2.47725	300.5	2.50082	300.5	2.52485	300.5	2.5424	300.5	2.56729	300.5	2.5885	300.5	2.60881	300.5	2.63344	300.5	2.65105	300.5	2.67181	300.5	2.69309	300.5	2.71302	300.5	2.72148	300.5	2.74183	300.5	2.75999	300.5	2.7707	300.5	2.79347
300	2.44525	300	2.43866	300	2.46869	300	2.49143	300	2.51134	300	2.53237	300	2.55011	300	2.57486	300	2.59123	300	2.61227	300	2.63426	300	2.65189	300	2.67104	300	2.6885	300	2.71004	300	2.73304	300	2.74219	300	2.75936	300	2.77903	300	2.79567	300	2.80389	300	2.82104	300	2.83775	300	2.84942	300	2.86548
299.5	2.54103	299.5	2.52997	299.5	2.55728	299.5	2.57528	299.5	2.59661	299.5	2.61864	299.5	2.63398	299.5	2.65085	299.5	2.67078	299.5	2.68779	299.5	2.70673	299.5	2.72315	299.5	2.73996	299.5	2.75946	299.5	2.76714	299.5	2.78948	299.5	2.8056	299.5	2.8259	299.5	2.84051	299.5	2.85355	299.5	2.85768	299.5	2.87912	299.5	2.88741	299.5	2.90142	299.5	2.91426
299	2.68248	299	2.66736	299	2.69386	299	2.71106	299	2.72389	299	2.74349	299	2.75645	299	2.77044	299	2.78509	299	2.79999	299	2.822	299	2.83126	299	2.84926	299	2.8615	299	2.8712	299	2.88902	299	2.89879	299	2.91676	299	2.93061	299	2.93924	299	2.94135	299	2.95945	299	2.97101	299	2.97758	299	2.99249
298.5	2.77912	298.5	2.76453	298.5	2.78464	298.5	2.79971	298.5	2.81337	298.5	2.8317	298.5	2.83972	298.5	2.85322	298.5	2.86845	298.5	2.8786	298.5	2.89333	298.5	2.90953	298.5	2.91679	298.5	2.9343	298.5	2.94173	298.5	2.95107	298.5	2.96667	298.5	2.97748	298.5	2.99369	298.5	3.00096	298.5	3.00205	298.5	3.01431	298.5	3.01875	298.5	3.03546	298.5	3.04067
298	2.92668	298	2.90464	298	2.92257	298	2.93325	298	2.94626	298	2.95585	298	2.96647	298	2.98007	298	2.99288	298	2.99533	298	3.00563	298	3.01458	298	3.02808	298	3.03843	298	3.04542	298	3.06101	298	3.06462	298	3.06791	298	3.07937	298	3.08692	298	3.08801	298	3.09907	298	3.10853	298	3.11442	298	3.12333
297.5	3.01724	297.5	3.00227	297.5	3.01893	297.5	3.02291	297.5	3.0351	297.5	3.04461	297.5	3.05949	297.5	3.06279	297.5	3.07765	297.5	3.07399	297.5	3.0874	297.5	3.0947	297.5	3.10114	297.5	3.10944	297.5	3.11542	297.5	3.12291	297.5	3.12674	297.5	3.13622	297.5	3.14644	297.5	3.14895	297.5	3.15085	297.5	3.15367	297.5	3.16526	297.5	3.17219	297.5	3.17119
297	3.16521	297	3.13951	297	3.15497	297	3.16285	297	3.1726	297	3.18056	297	3.17936	297	3.19357	297	3.18085	297	3.19693	297	3.20091	297	3.20363	297	3.20909	297	3.21387	297	3.21317	297	3.21955	297	3.22402	297	3.22738	297	3.23134	297	3.24437	297	3.23449	297	3.23642	297	3.24233	297	3.24782	297	3.2526
296.5	3.25612	296.5	3.23021	296.5	3.23885	296.5	3.25562	296.5	3.25349	296.5	3.24654	296.5	3.26713	296.5	3.26771	296.5	3.25995	296.5	3.27514	296.5	3.27154	296.5	3.28253	296.5	3.28448	296.5	3.27972	296.5	3.27623	296.5	3.28744	296.5	3.28906	296.5	3.28841	296.5	3.29401	296.5	3.29494	296.5	3.29329	296.5	3.29133	296.5	3.30529	296.5	3.29731	296.5	3.29847
296	3.39361	296	3.35052	296	3.37004	296	3.37109	296	3.36988	296	3.37714	296	3.37612	296	3.38099	296	3.37165	296	3.37404	296	3.38349	296	3.38847	296	3.38107	296	3.37121	296	3.37717	296	3.37729	296	3.3768	296	3.38226	296	3.37546	296	3.38179	296	3.37316	296	3.37403	296	3.37653	296	3.37442	296	3.37442
295.5	3.46316	295.5	3.43864	295.5	3.44723	295.5	3.45879	295.5	3.45173	295.5	3.45606	295.5	3.46409	295.5	3.45249	295.5	3.43898	295.5	3.44946	295.5	3.4413	295.5	3.45015	295.5	3.43979	295.5	3.44449	295.5	3.43723	295.5	3.44847	295.5	3.44442	295.5	3.43512	295.5	3.4245	295.5	3.43002	295.5	3.42071	295.5	3.41738	295.5	3.42632	295.5	3.42037	295.5	3.41891
295	3.57553	295	3.5472	295	3.56796	295	3.5486	295	3.55185	295	3.55129	295	3.55654	295	3.54337	295	3.53877	295	3.53959	295	3.54059	295	3.53528	295	3.52641	295	3.52092	295	3.51894	295	3.52096	295	3.50972	295	3.52083	295	3.50732	295	3.49639	295	3.49204	295	3.49228	295	3.49694	295	3.48486	295	3.4968
294.5	3.65746	294.5	3.62164	294.5	3.63344	294.5	3.63	294.5	3.61437	294.5	3.6168	294.5	3.61071	294.5	3.61064	294.5	3.61243	294.5	3.60046	294.5	3.59952	294.5	3.58055	294.5	3.57865	294.5	3.58452	294.5	3.57477	294.5	3.58046	294.5	3.56399	294.5	3.53816	294.5	3.56125	294.5	3.55283	294.5	3.53267	294.5	3.5354	294.5	3.52916	294.5	3.51731	294.5	3.52286
294	3.71929	294	3.6857	294	3.69337	294	3.68662	294	3.69819	294	3.69568	294	3.69652	294	3.67476	294	3.66957	294	3.67438	294	3.66696	294	3.66074	294	3.64779	294	3.62637	294	3.63718	294	3.62062	294	3.6174	294	3.61556	294	3.60623	294	3.60873	294	3.5976	294	3.5808	294	3.5759	294	3.58202	294	3.57899
293.5	3.7633	293.5	3.7326	293.5	3.74735	293.5	3.73105	293.5	3.73901	293.5	3.71972	293.5	3.72976	293.5	3.71395	293.5	3.70975	293.5	3.70042	293.5	3.70509	293.5	3.69451	293.5	3.68713	293.5	3.67033	293.5	3.67135	293.5	3.65736	293.5	3.64617	293.5	3.6519	293.5	3.62759	293.5	3.63091	293.5	3.61882	293.5	3.61151	293.5	3.61012	293.5	3.60959	293.5	3.60167
293	3.80528	293	3.7779	293	3.7796	293	3.78622	293	3.77945	293	3.77998	293	3.75613	293	3.77655	293	3.73554	293	3.74853	293	3.73933	293	3.73022	293	3.72033	293	3.70582	293	3.697	293	3.68712	293	3.6864	293	3.67338	293	3.66022	293	3.65343	293	3.65761	293	3.63983	293	3.63047	293	3.62158	293	3.62301
292.5	3.84132	292.5	3.80449	292.5	3.82528	292.5	3.80276	292.5	3.76001	292.5	3.78046	292.5	3.78888	292.5	3.76122	292.5	3.75384	292.5	3.74042	292.5	3.73912	292.5	3.73146	292.5	3.73157	292.5	3.74112	292.5	3.70804	292.5	3.71225	292.5	3.69435	292.5	3.68573	292.5	3.67986	292.5	3.67563	292.5	3.66432	292.5	3.66479	292.5	3.65903	292.5	3.64789	292.5	3.63449
292	3.84178	292	3.82077	292	3.80082	292	3.79067	292	3.80468	292	3.81306	292	3.79556	292	3.7938	292	3.76883	292	3.76047	292	3.75239	292	3.75271	292	3.75306	292	3.74658	292	3.724	292	3.73526	292	3.71301	292	3.71217	292	3.6988	292	3.6845	292	3.66804	292	3.67042	292	3.66162	292	3.66328	292	3.64602
291.5	3.86033	291.5	3.80581	291.5	3.81561	291.5	3.82929	291.5	3.82836	291.5	3.81817	291.5	3.79552	291.5	3.78049	291.5	3.79822	291.5	3.78227	291.5	3.77187	291.5	3.78036	291.5	3.74384	291.5	3.74325	291.5	3.73499	291.5	3.73016	291.5	3.71916	291.5	3.70648	291.5	3.70132	291.5	3.69387	291.5	3.68632	291.5	3.67032	291.5	3.65778	291.5	3.66138	291.5	3.65701
291	3.86882	291	3.81136	291	3.80798	291	3.83275	291	3.81967	291	3.81726	291	3.80846	291	3.79204	291	3.77538	291	3.77591	291	3.76794	291	3.75319	291	3.76639	291	3.7357	291	3.74388	291	3.73725	291	3.73052	291	3.70528	291	3.70183	291	3.69815	291	3.67763	291	3.68611	291	3.67103	291	3.66991	291	3.6729
290.5	3.85687	290.5	3.81651	290.5	3.82649	290.5	3.81515	290.5	3.82891	290.5	3.8134	290.5	3.81632	290.5	3.80729	290.5	3.78887	290.5	3.78492	290.5	3.77706	290.5	3.77369	290.5	3.76186	290.5	3.75035	290.5	3.74824	290.5	3.74964	290.5	3.71994	290.5	3.723	290.5	3.70961	290.5	3.67812	290.5	3.69013	290.5	3.67617	290.5	3.68626	290.5	3.67896	290.5	3.65629
290	3.8698	290	3.83057	290	3.83844	290	3.83746	290	3.84487	290	3.82628	290	3.80064	290	3.81201	290	3.81518	290	3.78517	290	3.79071	290	3.76766	290	3.77253	290	3.75965	290	3.74955	290	3.75539	290	3.72799	290	3.74555	290	3.70991	290	3.71975	290	3.72132	290	3.68427	290	3.68192	290	3.67997	290	3.67873
289.5	3.87812	289.5	3.84576	289.5	3.8463	289.5	3.85625	289.5	3.84742	289.5	3.83365	289.5	3.8382	289.5	3.81325	289.5	3.79601	289.5	3.81984	289.5	3.78636	289.5	3.79872	289.5	3.78794	289.5	3.76327	289.5	3.76264	289.5	3.76699	289.5	3.75952	289.5	3.74342	289.5	3.73814	289.5	3.7255	289.5	3.71629	289.5	3.70561	289.5	3.71349	289.5	3.6968	289.5	3.67405
289	3.93172	289	3.87434	289	3.86876	289	3.88689	289	3.8747	289	3.86537	289	3.85424	289	3.87129	289	3.86278	289	3.83436	289	3.83215	289	3.81457	289	3.80463	289	3.81245	289	3.79993	289	3.78538	289	3.77531	289	3.78822	289	3.7658	289	3.74848	289	3.75439	289	3.75483	289	3.73833	289	3.73786	289	3.71686
288.5	3.96079	288.5	3.90723	288.5	3.93704	288.5	3.90024	288.5	3.88444	288.5	3.8734	288.5	3.87382	288.5	3.88569	288.5	3.88475	288.5	3.8706	288.5	3.87104	288.5	3.85277	288.5	3.84538	288.5	3.82958	288.5	3.8205	288.5	3.81823	288.5	3.82038	288.5	3.79532	288.5	3.79147	288.5	3.7834	288.5	3.77401	288.5	3.77868	288.5	3.76215	288.5	3.7449	288.5	3.73822
288	4.00566	288	3.97574	288	3.97878	288	3.96215	288	3.94902	288	3.93759	288	3.9485	288	3.95305	288	3.91799	288	3.91576	288	3.90878	288	3.92071	288	3.8916	288	3.89557	288	3.87501	288	3.86137	288	3.85828	288	3.85263	288	3.85745	288	3.83143	288	3.81868	288	3.80062	288	3.8166	288	3.79261	288	3.80433
287.5	4.03211	287.5	3.97939	287.5	3.99933	287.5	4.01618	287.5	3.99156	287.5	3.98292	287.5	3.98808	287.5	3.95916	287.5	3.9843	287.5	3.94872	287.5	3.95704	287.5	3.93903	287.5	3.93725	287.5	3.90562	287.5	3.89301	287.5	3.90722	287.5	3.87605	287.5	3.88176	287.5	3.86645	287.5	3.87734	287.5	3.84976	287.5	3.83072	287.5	3.8353	287.5	3.83673	287.5	3.83338
287	4.11045	287	4.04975	287	4.08603	287	4.07754	287	4.05477	287	4.07519	287	4.05688	287	4.03079	287	4.0441	287	4.02833	287	4.02356	287	3.99986	287	4.00095	287	3.99903	287	3.97728	287	3.97181	287	3.96245	287	3.94141	287	3.92854	287	3.91474	287	3.91785	287	3.90866	287	3.90266	287	3.87829	287	3.86894
286.5	4.17146	286.5	4.12491	286.5	4.14937	286.5	4.11997	286.5	4.15073	286.5	4.14334	286.5	4.09414	286.5	4.07777	286.5	4.09566	286.5	4.05694	286.5	4.05802	286.5	4.03369	286.5	4.06324	286.5	4.05034	286.5	4.03475	286.5	4.02032	286.5	3.98473	286.5	3.99496	286.5	3.98625	286.5	3.98559	286.5	3.97702	286.5	3.9472	286.5	3.94721	286.5	3.94597	286.5	3.90742
286	4.20015	286	4.15476	286	4.16525	286	4.19896	286	4.18243	286	4.16061	286	4.16863	286	4.14265	286	4.14882	286	4.13387	286	4.10773	286	4.11839	286	4.10138	286	4.10027	286	4.11543	286	4.08084	286	4.10108	286	4.05479	286	4.04943	286	4.05159	286	4.01205	286	4.00153	286	4.02298	286	4.01884	286	3.96138
285.5	4.2681	285.5	4.21314	285.5	4.25407	285.5	4.19245	285.5	4.23345	285.5	4.20033	285.5	4.21912	285.5	4.19078	285.5	4.18316	285.5	4.1874	285.5	4.18582	285.5	4.16475	285.5	4.17187	285.5	4.11866	285.5	4.13677	285.5	4.10296	285.5	4.10961	285.5	4.10572	285.5	4.08665	285.5	4.07979	285.5	4.08604	285.5	4.06929	285.5	4.03759	285.5	4.0378	285.5	4.02259
285	4.30067	285	4.26096	285	4.29319	285	4.26577	285	4.30603	285	4.28566	285	4.23319	285	4.25914	285	4.2273	285	4.24284	285	4.22433	285	4.22637	285	4.20174	285	4.18181	285	4.18624	285	4.19784	285	4.18948	285	4.15509	285	4.14091	285	4.18406	285	4.12706	285	4.10205	285	4.12373	285	4.11684	285	4.08257
284.5	4.32342	284.5	4.27472	284.5	4.25	284.5	4.32203	284.5	4.2767	284.5	4.2625	284.5	4.28335	284.5	4.27549	284.5	4.25278	284.5	4.22188	284.5	4.24635	284.5	4.23686	284.5	4.21657	284.5	4.22161	284.5	4.19362	284.5	4.21282	284.5	4.18524	284.5	4.20533	284.5	4.16977	284.5	4.16159	284.5	4.14957	284.5	4.1574	284.5	4.10874	284.5	4.12196	284.5	4.08079
284	4.33495	284	4.28419	284	4.31577	284	4.35853	284	4.33783	284	4.29241	284	4.32877	284	4.25817	284	4.30776	284	4.27604	284	4.27738	284	4.25038	284	4.22771	284	4.22847	284	4.23228	284	4.23544	284	4.19489	284	4.17997	284	4.17475	284	4.16248	284	4.15466	284	4.15818	284	4.1504	284	4.13109	284	4.11037
283.5	4.33878	283.5	4.29284	283.5	4.29893	283.5	4.3372	283.5	4.32899	283.5	4.30201	283.5	4.32479	283.5	4.28375	283.5	4.28176	283.5	4.2503	283.5	4.30537	283.5	4.24028	283.5	4.23832	283.5	4.26411	283.5	4.25355	283.5	4.23067	283.5	4.21193	283.5	4.20443	283.5	4.16848	283.5	4.21935	283.5	4.18755	283.5	4.19455	283.5	4.1322	283.5	4.13038	283.5	4.13303
283	4.28038	283	4.26136	283	4.26891	283	4.28169	283	4.23664	283	4.32403	283	4.32048	283	4.28027	283	4.25294	283	4.25215	283	4.26018	283	4.23842	283	4.23923	283	4.20154	283	4.20949	283	4.2069	283	4.18919	283	4.22016	283	4.18906	283	4.16774	283	4.19247	283	4.13983	283	4.13919	283	4.14671	283	4.11701
282.5	4.31237	282.5	4.30435	282.5	4.25503	282.5	4.276	282.5	4.25289	282.5	4.27691	282.5	4.26911	282.5	4.23976	282.5	4.23348	282.5	4.21198	282.5	4.19087	282.5	4.18698	282.5	4.19058	282.5	4.19351	282.5	4.17464	282.5	4.17215	282.5	4.19146	282.5	4.16223	282.5	4.15991	282.5	4.11851	282.5	4.10778	282.5	4.1437	282.5	4.13147	282.5	4.13083	282.5	4.12618
282	4.25399	282	4.21261	282	4.1971	282	4.19247	282	4.23525	282	4.20798	282	4.21487	282	4.22237	282	4.18827	282	4.17575	282	4.17275	282	4.17765	282	4.16766	282	4.13912	282	4.16817	282	4.14379	282	4.14648	282	4.10457	282	4.11576	282	4.09257	282	4.09532	282	4.0996	282	4.07663	282	4.08722	282	4.07139
281.5	4.24047	281.5	4.16417	281.5	4.16724	281.5	4.17046	281.5	4.19081	281.5	4.17481	281.5	4.16022	281.5	4.14244	281.5	4.16103	281.5	4.18022	281.5	4.11894	281.5	4.13404	281.5	4.1514	281.5	4.09957	281.5	4.08041	281.5	4.09673	281.5	4.10182	281.5	4.08193	281.5	4.10049	281.5	4.09894	281.5	4.06202	281.5	4.06596	281.5	4.04928	281.5	4.03175	281.5	4.04826
281	4.19633	281	4.14948	281	4.12775	281	4.10295	281	4.08919	281	4.09913	281	4.0989	281	4.10886	281	4.08099	281	4.09573	281	4.09077	281	4.08693	281	4.04824	281	4.06199	281	4.07139	281	4.08336	281	4.02809	281	4.05222	281	4.04916	281	4.0341	281	4.02262	281	4.01241	281	4.01854	281	4.02212	281	3.98284
280.5	4.15159	280.5	4.06314	280.5	4.07081	280.5	4.09263	280.5	4.07361	280.5	4.04565	280.5	4.07004	280.5	4.06101	280.5	4.04783	280.5	4.04267	280.5	4.05144	280.5	4.02243	280.5	4.03206	280.5	4.02787	280.5	4.02317	280.5	4.02541	280.5	4.03427	280.5	4.0085	280.5	4.00892	280.5	4.00725	280.5	3.99416	280.5	3.98863	280.5	3.97165	280.5	3.98223	280.5	3.96168
280	4.07959	280	4.02857	280	4.00904	280	4.04755	280	4.01483	280	3.97875	280	3.99825	280	3.96472	280	4.00796	280	4.01415	280	3.98128	280	4.00045	280	4.01258	280	3.97662	280	3.98626	280	3.96689	280	3.95809	280	3.97706	280	3.97097	280	3.96853	280	3.95204	280	3.97823	280	3.93784	280	3.95201	280	3.93604
279.5	4.0684	279.5	3.97224	279.5	4.00657	279.5	3.99776	279.5	3.99849	279.5	3.98336	279.5	3.97978	279.5	3.97858	279.5	4.00128	279.5	3.95848	279.5	3.97619	279.5	3.98689	279.5	3.97782	279.5	3.96321	279.5	3.96914	279.5	3.95718	279.5	3.94903	279.5	3.94461	279.5	3.91037	279.5	3.92673	279.5	3.93173	279.5	3.92359	279.5	3.92153	279.5	3.90442	279.5	3.939
279	4.05284	279	3.96659	279	3.96936	279	3.95576	279	3.94365	279	3.96992	279	3.9621	279	3.93755	279	3.95799	279	3.94683	279	3.94708	279	3.9337	279	3.94122	279	3.95352	279	3.92718	279	3.91958	279	3.94452	279	3.90411	279	3.9226	279	3.92176	279	3.90572	279	3.89358	279	3.90788	279	3.90341	279	3.8909
278.5	3.99619	278.5	3.94417	278.5	3.95601	278.5	3.93975	278.5	3.94544	278.5	3.93842	278.5	3.9325	278.5	3.90754	278.5	3.91833	278.5	3.91443	278.5	3.93282	278.5	3.92684	278.5	3.91276	278.5	3.90473	278.5	3.91326	278.5	3.90239	278.5	3.90489	278.5	3.89172	278.5	3.87831	278.5	3.89555	278.5	3.89444	278.5	3.8987	278.5	3.86845	278.5	3.87683	278.5	3.89131
278	4.00402	278	3.92559	278	3.94798	278	3.92667	278	3.90663	278	3.93637	278	3.93362	278	3.92691	278	3.89954	278	3.89806	278	3.93031	278	3.91902	278	3.90425	278	3.91646	278	3.89231	278	3.91299	278	3.89452	278	3.88652	278	3.90674	278	3.89907	278	3.89411	278	3.88277	278	3.88067	278	3.86405	278	3.86803
277.5	4.0293	277.5	3.92591	277.5	3.92712	277.5	3.94632	277.5	3.92069	277.5	3.92233	277.5	3.91392	277.5	3.90683	277.5	3.93409	277.5	3.8993	277.5	3.93127	277.5	3.89777	277.5	3.91627	277.5	3.88713	277.5	3.89605	277.5	3.90712	277.5	3.88248	277.5	3.86958	277.5	3.88958	277.5	3.88089	277.5	3.87798	277.5	3.88277	277.5	3.86089	277.5	3.84857	277.5	3.86608
277	4.02482	277	3.91822	277	3.9473	277	3.93261	277	3.92826	277	3.90966	277	3.91771	277	3.95797	277	3.93254	277	3.92583	277	3.91534	277	3.90118	277	3.89079	277	3.9048	277	3.90119	277	3.91732	277	3.88482	277	3.90324	277	3.90473	277	3.88948	277	3.88231	277	3.87984	277	3.88571	277	3.87691	277	3.89484
276.5	4.03078	276.5	3.92981	276.5	3.9376	276.5	3.93358	276.5	3.93327	276.5	3.93526	276.5	3.9424	276.5	3.93375	276.5	3.91336	276.5	3.91798	276.5	3.92865	276.5	3.92477	276.5	3.9159	276.5	3.9088	276.5	3.90674	276.5	3.91069	276.5	3.92304	276.5	3.90982	276.5	3.91357	276.5	3.90059	276.5	3.8858	276.5	3.87767	276.5	3.87671	276.5	3.89419	276.5	3.89745
276	4.04671	276	3.94662	276	3.93632	276	3.95164	276	3.93776	276	3.91239	276	3.919	276	3.93254	276	3.94911	276	3.92026	276	3.94281	276	3.92085	276	3.92711	276	3.92261	276	3.92216	276	3.90363	276	3.90009	276	3.91524	276	3.91534	276	3.91746	276	3.91569	276	3.91141	276	3.8965	276	3.89821	276	3.89839
275.5	4.07309	275.5	3.94865	275.5	3.94906	275.5	3.95528	275.5	3.94559	275.5	3.95346	275.5	3.93587	275.5	3.94358	275.5	3.95455	275.5	3.93883	275.5	3.92363	275.5	3.92726	275.5	3.94786	275.5	3.94461	275.5	3.92785	275.5	3.93119	275.5	3.90744	275.5	3.92225	275.5	3.94227	275.5	3.93507	275.5	3.90463	275.5	3.92112	275.5	3.90646	275.5	3.8964	275.5	3.89348
275	4.06001	275	3.95708	275	3.95963	275	3.96124	275	3.94898	275	3.96901	275	3.96067	275	3.96734	275	3.94926	275	3.94939	275	3.93789	275	3.93692	275	3.94179	275	3.95372	275	3.93935	275	3.96087	275	3.94069	275	3.94054	275	3.90675	275	3.9567	275	3.93592	275	3.94506	275	3.93355	275	3.93872	275	3.91694
274.5	4.0759	274.5	3.97344	274.5	3.99911	274.5	3.97351	274.5	3.97724	274.5	3.95996	274.5	3.95853	274.5	3.955	274.5	3.95567	274.5	3.97234	274.5	3.97045	274.5	3.95676	274.5	3.94184	274.5	3.94785	274.5	3.93854	274.5	3.9412	274.5	3.95249	274.5	3.92907	274.5	3.95999	274.5	3.92659	274.5	3.93165	274.5	3.93411	274.5	3.90905	274.5	3.92332	274.5	3.93941
274	4.07152	274	3.96091	274	3.97274	274	3.99159	274	3.98133	274	3.97328	274	3.95002	274	3.96046	274	3.98309	274	3.95128	274	3.95763	274	3.97126	274	3.95208	274	3.96899	274	3.93615	274	3.95248	274	3.96594	274	3.93455	274	3.93714	274	3.94236	274	3.96398	274	3.94238	274	3.95741	274	3.96319	274	3.96584
273.5	4.09547	273.5	3.97543	273.5	3.97895	273.5	3.98715	273.5	3.98075	273.5	3.96068	273.5	3.98622	273.5	3.97856	273.5	3.99807	273.5	3.97029	273.5	3.97297	273.5	3.9738	273.5	3.96729	273.5	3.94349	273.5	3.94535	273.5	3.96229	273.5	3.94562	273.5	3.97016	273.5	3.95591	273.5	3.94593	273.5	3.95031	273.5	3.95854	273.5	3.93954	273.5	3.95296	273.5	3.93778
273	4.10628	273	3.98381	273	3.9799	273	3.99854	273	3.98886	273	3.96375	273	3.96657	273	3.97174	273	3.96388	273	3.96903	273	3.96173	273	3.95832	273	3.98004	273	3.97223	273	3.98745	273	3.95488	273	3.95124	273	3.94681	273	3.95235	273	3.96849	273	3.9717	273	3.94153	273	3.94798	273	3.93911	273	3.95174
272.5	4.14484	272.5	3.99885	272.5	3.9705	272.5	4.00547	272.5	3.97039	272.5	3.97548	272.5	3.99149	272.5	3.95651	272.5	3.98424	272.5	3.97388	272.5	3.97211	272.5	3.98385	272.5	3.98709	272.5	3.97915	272.5	3.98307	272.5	3.95108	272.5	3.99115	272.5	3.97316	272.5	3.97881	272.5	3.98626	272.5	3.97714	272.5	3.95264	272.5	3.96277	272.5	3.94982	272.5	3.94592
272	4.10273	272	3.97893	272	3.96994	272	3.95672	272	3.9688	272	3.95092	272	3.95962	272	3.95951	272	3.99329	272	3.97237	272	3.98172	272	3.97554	272	3.96122	272	3.98232	272	3.96036	272	3.96816	272	3.94579	272	3.97818	272	3.97347	272	3.98403	272	4.00937	272	3.96002	272	3.97789	272	3.98929	272	3.95906
271.5	4.12197	271.5	3.97346	271.5	3.99607	271.5	3.99739	271.5	3.99067	271.5	3.96613	271.5	3.9878	271.5	3.97412	271.5	3.97465	271.5	3.98059	271.5	3.97387	271.5	3.99201	271.5	3.96794	271.5	3.98471	271.5	3.96463	271.5	3.97131	271.5	3.98457	271.5	3.98023	271.5	4.01622	271.5	3.98898	271.5	3.98547	271.5	3.97579	271.5	3.99789	271.5	3.97772	271.5	3.97434
271	4.08441	271	3.96927	271	3.98378	271	3.98803	271	3.97888	271	3.99097	271	3.96521	271	3.97552	271	3.99555	271	3.96461	271	4.00196	271	3.9912	271	3.98225	271	3.98589	271	3.98431	271	3.98355	271	3.9969	271	3.99464	271	4.02488	271	4.00108	271	3.98069	271	3.98303	271	3.98189	271	3.99963	271	3.97684
270.5	4.10162	270.5	3.97335	270.5	3.98795	270.5	3.96972	270.5	3.96476	270.5	3.97868	270.5	3.96465	270.5	3.99972	270.5	3.99122	270.5	3.97848	270.5	3.98612	270.5	3.97841	270.5	3.9972	270.5	3.98004	270.5	3.98031	270.5	4.00718	270.5	3.98242	270.5	3.99772	270.5	3.98136	270.5	3.99816	270.5	4.02037	270.5	3.99653	270.5	3.98662	270.5	3.99981	270.5	3.99435
270	4.13051	270	3.98445	270	3.98793	270	4.02389	270	3.96818	270	3.99702	270	4.01422	270	3.99892	270	4.01348	270	3.99367	270	4.01344	270	4.01651	270	4.01762	270	4.01051	270	3.99792	270	4.01107	270	4.01934	270	3.99734	270	4.00899	270	4.01184	270	3.99759	270	4.00865	270	3.99161	270	4.04828	270	4.02808
269.5	4.11681	269.5	3.98118	269.5	3.98207	269.5	4.00015	269.5	3.99149	269.5	3.97236	269.5	4.0067	269.5	4.01499	269.5	3.97586	269.5	3.99651	269.5	4.03413	269.5	4.03377	269.5	4.01623	269.5	4.00864	269.5	4.00527	269.5	4.01419	269.5	3.9934	269.5	3.98545	269.5	4.02538	269.5	4.00192	269.5	4.00521	269.5	4.0304	269.5	4.02404	269.5	4.05815	269.5	4.01394
269	4.1322	269	4.00181	269	3.98695	269	3.98771	269	3.97346	269	4.0214	269	4.03201	269	3.9933	269	4.00416	269	4.00812	269	4.0285	269	4.01242	269	4.03673	269	4.03383	269	4.01966	269	4.02594	269	4.0304	269	4.01681	269	4.05132	269	4.03448	269	4.04443	269	4.04343	269	4.03875	269	4.03951	269	4.06203
268.5	4.17766	268.5	3.99932	268.5	4.00465	268.5	4.02251	268.5	4.03188	268.5	4.04485	268.5	4.03271	268.5	4.02306	268.5	4.00407	268.5	4.00918	268.5	4.01026	268.5	4.02453	268.5	4.03551	268.5	4.01796	268.5	4.0364	268.5	4.0071	268.5	4.04274	268.5	4.05203	268.5	4.04161	268.5	4.05712	268.5	4.03478	268.5	4.04363	268.5	4.05862	268.5	4.06635	268.5	4.07052
268	4.14762	268	3.99657	268	4.01549	268	4.03699	268	4.01715	268	4.02237	268	4.04743	268	4.0282	268	4.02546	268	4.04789	268	4.07061	268	4.04214	268	4.05862	268	4.04818	268	4.04144	268	4.07432	268	4.05968	268	4.04035	268	4.06168	268	4.06311	268	4.07064	268	4.06439	268	4.08399	268	4.08288	268	4.09091
267.5	4.2103	267.5	4.03593	267.5	4.03256	267.5	4.06075	267.5	4.02239	267.5	4.01433	267.5	4.05184	267.5	4.03769	267.5	4.06852	267.5	4.05266	267.5	4.08233	267.5	4.059	267.5	4.04967	267.5	4.0674	267.5	4.06394	267.5	4.08821	267.5	4.08613	267.5	4.06583	267.5	4.11724	267.5	4.12349	267.5	4.10295	267.5	4.07152	267.5	4.12097	267.5	4.1334	267.5	4.09695
267	4.21281	267	4.04946	267	4.04169	267	4.05456	267	4.03224	267	4.07964	267	4.05375	267	4.05288	267	4.05665	267	4.06562	267	4.07201	267	4.10641	267	4.11311	267	4.10669	267	4.10855	267	4.12806	267	4.11253	267	4.14997	267	4.11481	267	4.11185	267	4.10078	267	4.13246	267	4.15409	267	4.13034	267	4.14466
266.5	4.23134	266.5	4.08042	266.5	4.06721	266.5	4.08241	266.5	4.0607	266.5	4.05924	266.5	4.07522	266.5	4.09299	266.5	4.11258	266.5	4.10252	266.5	4.08921	266.5	4.10054	266.5	4.10729	266.5	4.12451	266.5	4.13254	266.5	4.13493	266.5	4.12577	266.5	4.11956	266.5	4.13061	266.5	4.14004	266.5	4.16376	266.5	4.14537	266.5	4.15623	266.5	4.1743	266.5	4.13352
266	4.24487	266	4.08023	266	4.12011	266	4.09239	266	4.07165	266	4.10173	266	4.1319	266	4.11954	266	4.11719	266	4.09247	266	4.11374	266	4.17685	266	4.13666	266	4.15601	266	4.13717	266	4.16606	266	4.15966	266	4.16363	266	4.15335	266	4.1774	266	4.15399	266	4.18003	266	4.17725	266	4.14588	266	4.18571
265.5	4.3008	265.5	4.07887	265.5	4.0859	265.5	4.09903	265.5	4.09211	265.5	4.09638	265.5	4.09994	265.5	4.1288	265.5	4.10618	265.5	4.13459	265.5	4.16701	265.5	4.15095	265.5	4.13297	265.5	4.17652	265.5	4.12822	265.5	4.16096	265.5	4.1225	265.5	4.17438	265.5	4.17975	265.5	4.18156	265.5	4.19518	265.5	4.18191	265.5	4.21954	265.5	4.20819	265.5	4.19844
265	4.27487	265	4.12298	265	4.10064	265	4.1164	265	4.09684	265	4.13597	265	4.12949	265	4.16939	265	4.13461	265	4.11935	265	4.17008	265	4.16182	265	4.20126	265	4.18388	265	4.16687	265	4.15394	265	4.18753	265	4.1672	265	4.18184	265	4.17874	265	4.22178	265	4.23178	265	4.21387	265	4.18135	265	4.25508
264.5	4.27331	264.5	4.10812	264.5	4.10949	264.5	4.12875	264.5	4.08866	264.5	4.10973	264.5	4.12745	264.5	4.14	264.5	4.16571	264.5	4.16461	264.5	4.18627	264.5	4.24569	264.5	4.1347	264.5	4.16366	264.5	4.18827	264.5	4.20882	264.5	4.183	264.5	4.23055	264.5	4.21607	264.5	4.25885	264.5	4.24275	264.5	4.24823	264.5	4.26114	264.5	4.24812	264.5	4.22986
264	4.34002	264	4.15319	264	4.13621	264	4.15211	264	4.16287	264	4.12381	264	4.1268	264	4.19176	264	4.16586	264	4.1861	264	4.19183	264	4.20106	264	4.20948	264	4.18957	264	4.24277	264	4.21276	264	4.22259	264	4.19586	264	4.21055	264	4.22439	264	4.30263	264	4.22592	264	4.30137	264	4.27054	264	4.25046
263.5	4.36634	263.5	4.1231	263.5	4.16767	263.5	4.20334	263.5	4.13098	263.5	4.17919	263.5	4.20732	263.5	4.18266	263.5	4.17989	263.5	4.19074	263.5	4.1886	263.5	4.23302	263.5	4.2304	263.5	4.19645	263.5	4.26676	263.5	4.25605	263.5	4.27298	263.5	4.22805	263.5	4.23959	263.5	4.32021	263.5	4.26059	263.5	4.26391	263.5	4.29036	263.5	4.29289	263.5	4.25994
263	4.31702	263	4.17493	263	4.18596	263	4.17255	263	4.18125	263	4.1961	263	4.19914	263	4.23772	263	4.21472	263	4.24938	263	4.24019	263	4.23646	263	4.23915	263	4.27523	263	4.26039	263	4.27943	263	4.26091	263	4.3176	263	4.29232	263	4.32536	263	4.29982	263	4.35746	263	4.30199	263	4.29726	263	4.31626
262.5	4.37106	262.5	4.15694	262.5	4.17179	262.5	4.23825	262.5	4.21128	262.5	4.21249	262.5	4.17484	262.5	4.23055	262.5	4.23297	262.5	4.26562	262.5	4.26828	262.5	4.2859	262.5	4.26447	262.5	4.30782	262.5	4.28627	262.5	4.27931	262.5	4.25978	262.5	4.30664	262.5	4.30081	262.5	4.34809	262.5	4.32425	262.5	4.36279	262.5	4.3018	262.5	4.31908	262.5	4.28716
262	4.42147	262	4.19959	262	4.22634	262	4.28411	262	4.20673	262	4.27132	262	4.20917	262	4.25688	262	4.25664	262	4.27141	262	4.26987	262	4.28083	262	4.26739	262	4.29607	262	4.3139	262	4.31666	262	4.33152	262	4.31288	262	4.33846	262	4.36194	262	4.36902	262	4.42753	262	4.37525	262	4.37712	262	4.43484
261.5	4.41171	261.5	4.20606	261.5	4.23153	261.5	4.23978	261.5	4.22711	261.5	4.28555	261.5	4.22308	261.5	4.25436	261.5	4.26802	261.5	4.28271	261.5	4.292	261.5	4.31983	261.5	4.30097	261.5	4.3448	261.5	4.36112	261.5	4.32214	261.5	4.33049	261.5	4.35842	261.5	4.38545	261.5	4.37439	261.5	4.36279	261.5	4.38587	261.5	4.3264	261.5	4.4353	261.5	4.35818
261	4.38964	261	4.27483	261	4.19471	261	4.27786	261	4.33529	261	4.2371	261	4.34984	261	4.27818	261	4.35223	261	4.30132	261	4.3617	261	4.29272	261	4.30447	261	4.3367	261	4.37313	261	4.40766	261	4.39022	261	4.40139	261	4.36508	261	4.40838	261	4.44452	261	4.42984	261	4.40583	261	4.46953	261	4.43929
260.5	4.42299	260.5	4.25597	260.5	4.26595	260.5	4.29018	260.5	4.27204	260.5	4.31039	260.5	4.31551	260.5	4.30991	260.5	4.34077	260.5	4.3463	260.5	4.35662	260.5	4.42164	260.5	4.35908	260.5	4.39941	260.5	4.35632	260.5	4.42773	260.5	4.39132	260.5	4.44303	260.5	4.40631	260.5	4.48603	260.5	4.44945	260.5	4.39348	260.5	4.42263	260.5	4.4525	260.5	4.52513
260	4.4397	260	4.29351	260	4.27641	260	4.2985	260	4.34592	260	4.34379	260	4.39369	260	4.31869	260	4.28468	260	4.34003	260	4.34651	260	4.38621	260	4.37114	260	4.38923	260	4.46028	260	4.42362	260	4.42925	260	4.41466	260	4.46219	260	4.44535	260	4.41583	260	4.44552	260	4.41442	260	4.49726	260	4.49974
259.5	4.49785	259.5	4.3115	259.5	4.26761	259.5	4.33135	259.5	4.32522	259.5	4.35158	259.5	4.35212	259.5	4.38736	259.5	4.34841	259.5	4.38365	259.5	4.35016	259.5	4.4363	259.5	4.38602	259.5	4.43157	259.5	4.47941	259.5	4.46935	259.5	4.47121	259.5	4.50091	259.5	4.51835	259.5	4.46189	259.5	4.49788	259.5	4.52664	259.5	4.44496	259.5	4.42791	259.5	4.4839
259	4.51103	259	4.34289	259	4.29974	259	4.34079	259	4.33443	259	4.29676	259	4.36407	259	4.38121	259	4.37712	259	4.36663	259	4.40729	259	4.4208	259	4.40008	259	4.44774	259	4.44321	259	4.4439	259	4.44458	259	4.4234	259	4.4995	259	4.47361	259	4.52497	259	4.45881	259	4.46835	259	4.54731	259	4.56306
258.5	4.44688	258.5	4.29344	258.5	4.32492	258.5	4.34822	258.5	4.34833	258.5	4.35244	258.5	4.46927	258.5	4.36963	258.5	4.39473	258.5	4.36152	258.5	4.35331	258.5	4.41935	258.5	4.42332	258.5	4.45327	258.5	4.46091	258.5	4.44046	258.5	4.50428	258.5	4.44947	258.5	4.4666	258.5	4.4791	258.5	4.51811	258.5	4.47247	258.5	4.4744	258.5	4.61193	258.5	4.50201
258	4.50304	258	4.287	258	4.35937	258	4.33587	258	4.37322	258	4.37214	258	4.37393	258	4.3445	258	4.37282	258	4.4146	258	4.4622	258	4.41379	258	4.46461	258	4.41465	258	4.43538	258	4.5426	258	4.46575	258	4.52012	258	4.48107	258	4.52291	258	4.60654	258	4.61543	258	4.49907	258	4.51781	258	4.54039
257.5	4.48492	257.5	4.31495	257.5	4.35991	257.5	4.39706	257.5	4.36415	257.5	4.36605	257.5	4.33756	257.5	4.40279	257.5	4.41154	257.5	4.44039	257.5	4.4224	257.5	4.42661	257.5	4.47142	257.5	4.52054	257.5	4.51515	257.5	4.44407	257.5	4.50342	257.5	4.51815	257.5	4.48237	257.5	4.47835	257.5	4.49326	257.5	4.52853	257.5	4.52179	257.5	4.57288	257.5	4.51468
257	4.48056	257	4.32958	257	4.38741	257	4.46785	257	4.41114	257	4.394	257	4.41195	257	4.3744	257	4.43577	257	4.43949	257	4.45654	257	4.50018	257	4.42618	257	4.48335	257	4.47795	257	4.49169	257	4.53823	257	4.54269	257	4.56931	257	4.60406	257	4.53006	257	4.54505	257	4.61683	257	4.55302	257	4.53171
256.5	4.54348	256.5	4.37596	256.5	4.3742	256.5	4.38535	256.5	4.40803	256.5	4.43057	256.5	4.39559	256.5	4.44987	256.5	4.42609	256.5	4.42035	256.5	4.48626	256.5	4.47954	256.5	4.56011	256.5	4.5045	256.5	4.52638	256.5	4.45405	256.5	4.54847	256.5	4.51833	256.5	4.54304	256.5	4.47227	256.5	4.5273	256.5	4.53351	256.5	4.51156	256.5	4.55901	256.5	4.53932
256	4.53862	256	4.44738	256	4.41712	256	4.45716	256	4.44801	256	4.46596	256	4.46242	256	4.51174	256	4.49279	256	4.49911	256	4.47341	256	4.51029	256	4.53492	256	4.62778	256	4.50871	256	4.5388	256	4.51199	256	4.62909	256	4.62881	256	4.55958	256	4.60444	256	4.58421	256	4.64758	256	4.67417	256	4.73236
255.5	4.51316	255.5	4.42038	255.5	4.38072	255.5	4.48638	255.5	4.44125	255.5	4.47674	255.5	4.46571	255.5	4.46961	255.5	4.44659	255.5	4.50627	255.5	4.52009	255.5	4.53393	255.5	4.55994	255.5	4.57652	255.5	4.50985	255.5	4.52022	255.5	4.56658	255.5	4.61376	255.5	4.61085	255.5	4.5479	255.5	4.56057	255.5	4.6206	255.5	4.58661	255.5	4.59917	255.5	4.6238
255	4.60072	255	4.44358	255	4.47432	255	4.47295	255	4.45566	255	4.49081	255	4.54477	255	4.55354	255	4.61646	255	4.47998	255	4.54612	255	4.55308	255	4.54162	255	4.60451	255	4.52747	255	4.65611	255	4.57938	255	4.60671	255	4.67806	255	4.64118	255	4.69948	255	4.67728	255	4.67883	255	4.69784	255	4.72344
254.5	4.65635	254.5	4.4754	254.5	4.4557	254.5	4.48572	254.5	4.45325	254.5	4.49788	254.5	4.58469	254.5	4.59664	254.5	4.5411	254.5	4.49706	254.5	4.53302	254.5	4.59287	254.5	4.54837	254.5	4.54737	254.5	4.63314	254.5	4.66547	254.5	4.65503	254.5	4.58404	254.5	4.61865	254.5	4.67989	254.5	4.67379	254.5	4.64067	254.5	4.67338	254.5	4.70403	254.5	4.66534
254	4.74816	254	4.42278	254	4.48757	254	4.53474	254	4.50578	254	4.6043	254	4.58289	254	4.56464	254	4.5895	254	4.54633	254	4.63883	254	4.58634	254	4.60748	254	4.65515	254	4.62845	254	4.63614	254	4.64092	254	4.63124	254	4.63246	254	4.68175	254	4.70066	254	4.66735	254	4.71325	254	4.7553	254	4.83172
253.5	4.63722	253.5	4.56994	253.5	4.49848	253.5	4.56813	253.5	4.6356	253.5	4.57297	253.5	4.62727	253.5	4.56463	253.5	4.54076	253.5	4.63273	253.5	4.58456	253.5	4.61189	253.5	4.6926	253.5	4.5472	253.5	4.65706	253.5	4.59359	253.5	4.63587	253.5	4.63209	253.5	4.7924	253.5	4.7404	253.5	4.74753	253.5	4.7225	253.5	4.75673	253.5	4.74909	253.5	4.68914
253	4.74642	253	4.53132	253	4.61822	253	4.5688	253	4.55358	253	4.5687	253	4.64601	253	4.63409	253	4.59628	253	4.61878	253	4.64006	253	4.7089	253	4.65683	253	4.66675	253	4.73034	253	4.66037	253	4.77264	253	4.71103	253	4.75612	253	4.6986	253	4.74149	253	4.82715	253	4.7405	253	4.71579	253	4.90765
252.5	4.81084	252.5	4.57324	252.5	4.58932	252.5	4.54629	252.5	4.60977	252.5	4.64704	252.5	4.54195	252.5	4.57271	252.5	4.65045	252.5	4.70961	252.5	4.70994	252.5	4.63304	252.5	4.60366	252.5	4.75701	252.5	4.7099	252.5	4.7364	252.5	4.6795	252.5	4.68187	252.5	4.78265	252.5	4.78862	252.5	4.76645	252.5	4.76128	252.5	4.72527	252.5	4.82716	252.5	4.70824
252	4.66194	252	4.65814	252	4.58992	252	4.638	252	4.65813	252	4.69377	252	4.67914	252	4.65434	252	4.60483	252	4.66415	252	4.72052	252	4.82112	252	4.62262	252	4.73044	252	4.8232	252	4.81426	252	4.67723	252	4.71692	252	4.72908	252	4.73988	252	4.77608	252	4.81882	252	4.7474	252	4.78185	252	4.89678
251.5	4.81944	251.5	4.54528	251.5	4.57379	251.5	4.6983	251.5	4.58544	251.5	4.63015	251.5	4.6551	251.5	4.77811	251.5	4.65597	251.5	4.63278	251.5	4.71672	251.5	4.72306	251.5	4.81278	251.5	4.72991	251.5	4.73124	251.5	4.74645	251.5	4.77539	251.5	4.89285	251.5	4.84527	251.5	4.74161	251.5	4.71098	251.5	4.76137	251.5	4.85926	251.5	4.83942	251.5	5.07113
251	4.77458	251	4.63374	251	4.66527	251	4.68241	251	4.72192	251	4.73081	251	4.7086	251	4.7112	251	4.70205	251	4.84083	251	4.82803	251	4.78317	251	4.77425	251	4.73887	251	4.83742	251	4.8734	251	4.88532	251	4.81184	251	4.88224	251	4.92575	251	4.97105	251	4.80938	251	4.82641	251	4.94571	251	4.94296
250.5	4.77084	250.5	4.81694	250.5	4.66872	250.5	4.77433	250.5	4.95434	250.5	4.59416	250.5	4.75327	250.5	4.73118	250.5	4.88904	250.5	4.78046	250.5	4.70932	250.5	4.81275	250.5	4.74868	250.5	4.84531	250.5	4.75354	250.5	4.85522	250.5	4.8005	250.5	4.80429	250.5	4.79297	250.5	4.76414	250.5	4.92525	250.5	4.87284	250.5	4.95536	250.5	4.90113	250.5	4.88697
250	4.69527	250	4.7568	250	4.67611	250	4.69753	250	4.68539	250	4.74252	250	4.72953	250	4.83888	250	4.72189	250	4.82301	250	4.82583	250	4.98774	250	4.88667	250	4.97397	250	4.95739	250	4.89182	250	4.947	250	4.74269	250	4.9105	250	4.81512	250	4.75074	250	4.96128	250	5.01069	250	4.93791	250	5.02507
249.5	4.81721	249.5	4.66638	249.5	4.69265	249.5	4.76428	249.5	4.66458	249.5	4.74701	249.5	4.87878	249.5	4.76502	249.5	4.84203	249.5	4.83946	249.5	4.76141	249.5	4.79285	249.5	4.86135	249.5	4.85786	249.5	4.95005	249.5	4.68621	249.5	4.95362	249.5	4.98755	249.5	4.89156	249.5	4.93313	249.5	4.86938	249.5	4.84163	249.5	5.07596	249.5	5.10434	249.5	4.89986
249	4.80692	249	4.77552	249	4.74561	249	4.70715	249	4.82656	249	4.91101	249	4.78167	249	4.77663	249	4.80699	249	4.9408	249	4.81083	249	4.90714	249	4.79348	249	4.79732	249	4.86877	249	4.89641	249	4.84816	249	4.93044	249	4.84195	249	4.93283	249	4.97491	249	4.95864	249	4.9034	249	4.95382	249	4.94612
248.5	4.77077	248.5	4.75454	248.5	4.76136	248.5	4.70504	248.5	4.80967	248.5	4.77762	248.5	4.78205	248.5	4.84164	248.5	4.87094	248.5	4.86622	248.5	4.83388	248.5	5.15515	248.5	4.74794	248.5	4.93408	248.5	4.91262	248.5	5.17326	248.5	4.87836	248.5	5.12927	248.5	4.95015	248.5	4.77925	248.5	5.02868	248.5	4.95727	248.5	4.87173	248.5	4.94567	248.5	5.22424
248	4.79587	248	4.83154	248	4.79422	248	4.89142	248	4.76517	248	4.91954	248	4.80471	248	4.88147	248	4.73947	248	4.93607	248	5.02895	248	4.75088	248	5.03343	248	4.70215	248	4.82797	248	4.93216	248	5.02377	248	5.01836	248	5.08122	248	4.92179	248	5.09766	248	4.96891	248	4.99562	248	5.05507	248	5.18028
247.5	4.79295	247.5	4.79038	247.5	4.90511	247.5	4.77087	247.5	4.89527	247.5	4.75077	247.5	4.91047	247.5	4.91059	247.5	4.84078	247.5	5.09257	247.5	5.06513	247.5	5.04327	247.5	4.96353	247.5	4.94451	247.5	5.38112	247.5	4.94007	247.5	4.93879	247.5	4.948	247.5	5.43971	247.5	4.86126	247.5	4.94436	247.5	4.92045	247.5	5.03202	247.5	5.43944	247.5	4.92454
247	4.77857	247	4.90945	247	4.82362	247	4.82202	247	4.67802	247	4.68997	247	4.8629	247	4.86485	247	4.91706	247	4.928	247	5.1467	247	5.07992	247	5.10223	247	4.99068	247	4.76996	247	4.97745	247	5.04719	247	5.05848	247	4.8972	247	5.1935	247	5.01885	247	5.06448	247	5.04268	247	4.98499	247	5.173
246.5	4.89799	246.5	4.7779	246.5	4.88237	246.5	4.84335	246.5	4.95607	246.5	4.8716	246.5	5.04303	246.5	4.86803	246.5	4.88018	246.5	4.81462	246.5	4.8461	246.5	4.85165	246.5	4.91092	246.5	4.8332	246.5	4.87988	246.5	4.95533	246.5	4.85425	246.5	4.8519	246.5	4.84863	246.5	4.96775	246.5	5.21602	246.5	5.06344	246.5	5.00307	246.5	5.07352	246.5	5.03283
246	4.75533	246	4.78238	246	4.83472	246	4.86865	246	4.78531	246	4.89162	246	4.92247	246	4.82206	246	4.93478	246	5.35761	246	4.95077	246	4.90648	246	4.95753	246	5.11971	246	5.01742	246	4.85133	246	5.15644	246	4.96641	246	4.91048	246	5.02135	246	5.03178	246	5.01198	246	4.97518	246	5.41309	246	4.99854
245.5	4.77619	245.5	4.7987	245.5	4.7641	245.5	4.95401	245.5	5.00288	245.5	5.02001	245.5	4.92161	245.5	5.11802	245.5	4.94614	245.5	4.9178	245.5	4.8013	245.5	5.04038	245.5	5.0057	245.5	4.80647	245.5	4.98403	245.5	4.96611	245.5	5.62447	245.5	5.27852	245.5	5.03547	245.5	4.96587	245.5	5.08911	245.5	5.38899	245.5	5.13675	245.5	5.34535	245.5	5.07271
245	4.82984	245	4.79981	245	4.70916	245	4.95219	245	4.86223	245	5.03879	245	4.92377	245	4.99944	245	5.12401	245	4.82941	245	5.23583	245	5.08125	245	4.80449	245	5.01929	245	4.95621	245	4.93134	245	5.12813	245	4.88233	245	5.08676	245	5.09273	245	5.08197	245	4.94307	245	5.15475	245	4.92317	245	5.05978
244.5	4.80046	244.5	4.93851	244.5	4.77046	244.5	4.83486	244.5	4.89901	244.5	4.89353	244.5	4.93464	244.5	4.81338	244.5	5.09815	244.5	4.85734	244.5	4.95916	244.5	5.02838	244.5	4.82605	244.5	4.82813	244.5	4.98914	244.5	5.4607	244.5	4.95949	244.5	4.97776	244.5	4.99478	244.5	4.83185	244.5	5.01806	244.5	4.95462	244.5	5.22777	244.5	5.14239	244.5	4.99418
244	4.86067	244	4.70648	244	4.96398	244	4.80467	244	4.76385	244	4.76555	244	4.95547	244	4.80744	244	4.89637	244	4.86453	244	5.0236	244	4.95548	244	4.95175	244	5.09804	244	5.00311	244	4.86428	244	4.92654	244	5.58582	244	4.84769	244	4.9903	244	5.25093	244	5.00845	244	5.05913	244	5.30408	244	4.89243
243.5	4.86994	243.5	4.78614	243.5	4.74833	243.5	4.91855	243.5	4.85275	243.5	4.91363	243.5	5.01826	243.5	4.90726	243.5	4.78039	243.5	5.31288	243.5	4.97634	243.5	4.95099	243.5	4.88183	243.5	5.05827	243.5	5.03164	243.5	5.04763	243.5	5.08039	243.5	4.92104	243.5	5.10362	243.5	4.78631	243.5	5.2338	243.5	4.97124	243.5	4.95895	243.5	5.08635	243.5	4.8307
243	4.91225	243	4.83298	243	4.94513	243	4.79978	243	4.82241	243	4.98265	243	4.84616	243	4.84968	243	4.97917	243	4.87246	243	5.10823	243	4.9331	243	4.93742	243	4.87607	243	5.00126	243	5.11999	243	4.88682	243	5.11333	243	4.89421	243	4.92075	243	5.03633	243	4.89041	243	5.02622	243	4.89441	243	4.93626
242.5	4.69527	242.5	4.7921	242.5	4.79211	242.5	4.74298	242.5	4.84022	242.5	4.82401	242.5	4.84484	242.5	4.84477	242.5	5.00068	242.5	5.10634	242.5	4.80677	242.5	4.95634	242.5	4.98279	242.5	5.12512	242.5	4.98595	242.5	4.7553	242.5	5.12493	242.5	4.89564	242.5	5.13123	242.5	4.69141	242.5	4.98237	242.5	4.78557	242.5	5.28237	242.5	5.04552	242.5	5.01948
242	4.69296	242	4.71184	242	4.78307	242	4.73443	242	4.73266	242	4.92355	242	4.95307	242	4.85799	242	4.86469	242	4.89015	242	4.86142	242	4.86511	242	4.86204	242	4.8159	242	4.87163	242	4.78612	242	4.78932	242	4.92092	242	4.89385	242	5.07517	242	5.04237	242	5.01196	242	5.04709	242	5.0072	242	4.91279
241.5	4.8544	241.5	4.68265	241.5	4.74659	241.5	4.7969	241.5	4.75808	241.5	4.7708	241.5	4.96939	241.5	4.95189	241.5	4.86416	241.5	4.78315	241.5	4.93126	241.5	4.72624	241.5	4.84732	241.5	4.82771	241.5	4.7796	241.5	5.04192	241.5	4.80946	241.5	4.99761	241.5	4.87542	241.5	4.79477	241.5	5.00165	241.5	5.02635	241.5	4.87449	241.5	4.91924	241.5	5.02676
241	4.84806	241	4.67546	241	4.66061	241	4.83801	241	4.74213	241	4.81211	241	4.79736	241	4.80348	241	4.79446	241	4.88348	241	5.03309	241	4.82841	241	5.00898	241	4.76556	241	4.81563	241	4.89775	241	5.03922	241	4.9855	241	4.80413	241	5.03475	241	4.86529	241	4.90172	241	4.89026	241	5.07111	241	4.81006
240.5	4.7	240.5	4.66366	240.5	4.7426	240.5	4.82997	240.5	4.73727	240.5	4.79619	240.5	4.75006	240.5	4.79283	240.5	4.8738	240.5	4.75284	240.5	4.92264	240.5	4.77509	240.5	4.77226	240.5	4.8265	240.5	4.9113	240.5	4.71934	240.5	4.79553	240.5	4.96514	240.5	4.93966	240.5	4.87439	240.5	4.81731	240.5	4.99763	240.5	5.01182	240.5	4.74077	240.5	4.82024
240	4.64652	240	4.65487	240	4.7357	240	4.75129	240	4.75698	240	4.80923	240	4.65665	240	4.78559	240	4.72989	240	4.68817	240	4.91311	240	4.85448	240	4.87904	240	4.78492	240	4.77058	240	4.87931	240	4.85085	240	4.83438	240	4.79365	240	4.89101	240	4.73835	240	4.87599	240	4.87232	240	4.83521	240	4.89766
239.5	4.69818	239.5	4.75682	239.5	4.66564	239.5	4.75698	239.5	4.72754	239.5	4.73819	239.5	4.65624	239.5	4.71071	239.5	4.76197	239.5	4.72702	239.5	4.83498	239.5	4.92264	239.5	4.80296	239.5	4.72484	239.5	4.87309	239.5	4.83181	239.5	4.77337	239.5	4.76504	239.5	4.87625	239.5	4.72034	239.5	4.78886	239.5	4.80685	239.5	4.95654	239.5	4.83925	239.5	4.75949
239	4.66789	239	4.70301	239	4.76844	239	4.69064	239	4.67231	239	4.70775	239	4.74065	239	4.65396	239	4.62802	239	4.74313	239	4.72797	239	4.6928	239	4.6451	239	4.69055	239	4.70528	239	4.66721	239	4.67881	239	4.69523	239	4.79726	239	4.70209	239	4.8608	239	4.70299	239	4.8672	239	4.70981	239	4.78575
238.5	4.62577	238.5	4.64235	238.5	4.64417	238.5	4.65551	238.5	4.60533	238.5	4.75943	238.5	4.55378	238.5	4.66469	238.5	4.79467	238.5	4.66218	238.5	4.70917	238.5	4.76768	238.5	4.83646	238.5	4.79449	238.5	4.77118	238.5	4.81646	238.5	4.76903	238.5	4.65507	238.5	4.72976	238.5	4.69725	238.5	4.70017	238.5	4.74883	238.5	4.71427	238.5	4.79505	238.5	4.70642
238	4.62823	238	4.65608	238	4.63659	238	4.66312	238	4.59997	238	4.57911	238	4.55572	238	4.74785	238	4.56592	238	4.69848	238	4.69059	238	4.71368	238	4.64523	238	4.65199	238	4.70774	238	4.60978	238	4.76008	238	4.77008	238	4.68592	238	4.75116	238	4.68928	238	4.74014	238	4.72576	238	4.67049	238	4.80408
237.5	4.5174	237.5	4.60424	237.5	4.53108	237.5	4.52226	237.5	4.58023	237.5	4.6897	237.5	4.63779	237.5	4.54296	237.5	4.63224	237.5	4.66086	237.5	4.65352	237.5	4.53447	237.5	4.6581	237.5	4.63904	237.5	4.60301	237.5	4.6242	237.5	4.62358	237.5	4.70823	237.5	4.6529	237.5	4.62966	237.5	4.59034	237.5	4.69073	237.5	4.67605	237.5	4.73945	237.5	4.68947
237	4.47788	237	4.53409	237	4.61456	237	4.53861	237	4.49453	237	4.52574	237	4.55396	237	4.53424	237	4.59571	237	4.54456	237	4.58925	237	4.56068	237	4.57214	237	4.59705	237	4.69044	237	4.53233	237	4.51193	237	4.64932	237	4.68358	237	4.65236	237	4.69873	237	4.76972	237	4.75204	237	4.63032	237	4.61727
236.5	4.44878	236.5	4.45854	236.5	4.44878	236.5	4.52004	236.5	4.50417	236.5	4.50626	236.5	4.46917	236.5	4.45724	236.5	4.58181	236.5	4.52419	236.5	4.52806	236.5	4.58193	236.5	4.58777	236.5	4.67146	236.5	4.61833	236.5	4.5488	236.5	4.58191	236.5	4.68557	236.5	4.57855	236.5	4.49206	236.5	4.53121	236.5	4.57188	236.5	4.62219	236.5	4.62823	236.5	4.58234
236	4.44723	236	4.43162	236	4.42726	236	4.53246	236	4.49809	236	4.5134	236	4.51535	236	4.50345	236	4.42236	236	4.49532	236	4.44298	236	4.56493	236	4.46664	236	4.54309	236	4.4607	236	4.53753	236	4.42658	236	4.60907	236	4.51519	236	4.51724	236	4.49607	236	4.48702	236	4.57071	236	4.6559	236	4.65428
235.5	4.4683	235.5	4.43741	235.5	4.373	235.5	4.39445	235.5	4.44384	235.5	4.4195	235.5	4.41974	235.5	4.45203	235.5	4.43179	235.5	4.44892	235.5	4.50675	235.5	4.53202	235.5	4.48891	235.5	4.49676	235.5	4.53369	235.5	4.53858	235.5	4.48672	235.5	4.4372	235.5	4.47471	235.5	4.49723	235.5	4.53262	235.5	4.49438	235.5	4.5051	235.5	4.521	235.5	4.5166
235	4.33096	235	4.3892	235	4.34368	235	4.38954	235	4.36947	235	4.37025	235	4.39019	235	4.38876	235	4.4408	235	4.42365	235	4.38039	235	4.4467	235	4.4393	235	4.43956	235	4.37803	235	4.38369	235	4.42548	235	4.38445	235	4.42914	235	4.46215	235	4.46521	235	4.34828	235	4.48835	235	4.53377	235	4.47564
234.5	4.2704	234.5	4.35712	234.5	4.33865	234.5	4.32701	234.5	4.33765	234.5	4.34165	234.5	4.27775	234.5	4.38537	234.5	4.34451	234.5	4.36354	234.5	4.42312	234.5	4.33668	234.5	4.39083	234.5	4.44142	234.5	4.43162	234.5	4.40298	234.5	4.37305	234.5	4.47092	234.5	4.43973	234.5	4.43586	234.5	4.45678	234.5	4.43124	234.5	4.45682	234.5	4.42879	234.5	4.41854
234	4.28243	234	4.24355	234	4.2692	234	4.31994	234	4.30404	234	4.30838	234	4.28025	234	4.34336	234	4.33116	234	4.35014	234	4.3272	234	4.33619	234	4.36463	234	4.35579	234	4.37218	234	4.32656	234	4.38504	234	4.37417	234	4.33812	234	4.35005	234	4.31776	234	4.37214	234	4.32349	234	4.36347	234	4.38114
233.5	4.20227	233.5	4.20692	233.5	4.19504	233.5	4.20819	233.5	4.24153	233.5	4.25873	233.5	4.26254	233.5	4.26294	233.5	4.28143	233.5	4.2605	233.5	4.286	233.5	4.25306	233.5	4.29292	233.5	4.29624	233.5	4.29415	233.5	4.34628	233.5	4.34659	233.5	4.27668	233.5	4.33813	233.5	4.33755	233.5	4.28099	233.5	4.34989	233.5	4.35731	233.5	4.31537	233.5	4.37272
233	4.14182	233	4.15809	233	4.18042	233	4.14549	233	4.22341	233	4.21988	233	4.18929	233	4.15065	233	4.24407	233	4.22367	233	4.19157	233	4.27419	233	4.1659	233	4.21195	233	4.29664	233	4.26238	233	4.26141	233	4.27906	233	4.24151	233	4.30416	233	4.27669	233	4.31773	233	4.25219	233	4.25355	233	4.29956
232.5	4.10166	232.5	4.08859	232.5	4.10472	232.5	4.14504	232.5	4.15486	232.5	4.15654	232.5	4.12794	232.5	4.19065	232.5	4.16479	232.5	4.17533	232.5	4.16055	232.5	4.21324	232.5	4.20076	232.5	4.22692	232.5	4.20756	232.5	4.23351	232.5	4.2283	232.5	4.19852	232.5	4.20265	232.5	4.19969	232.5	4.17777	232.5	4.21172	232.5	4.23516	232.5	4.21484	232.5	4.22008
232	4.04198	232	4.07123	232	4.04554	232	4.05703	232	4.09161	232	4.07988	232	4.04944	232	4.10351	232	4.11689	232	4.12185	232	4.17898	232	4.10352	232	4.16207	232	4.17288	232	4.1539	232	4.10992	232	4.13944	232	4.1161	232	4.15958	232	4.15751	232	4.13002	232	4.14171	232	4.17261	232	4.16212	232	4.17757
231.5	4.02101	231.5	3.98365	231.5	4.05001	231.5	3.96392	231.5	4.06092	231.5	4.05985	231.5	4.0697	231.5	4.08465	231.5	4.06432	231.5	4.06653	231.5	4.14168	231.5	4.10405	231.5	4.15103	231.5	4.13209	231.5	4.1186	231.5	4.13084	231.5	4.1406	231.5	4.09689	231.5	4.14842	231.5	4.11989	231.5	4.09668	231.5	4.11382	231.5	4.15529	231.5	4.12755	231.5	4.14652
231	4.03352	231	4.00232	231	4.00849	231	4.05246	231	4.03746	231	4.01734	231	4.0203	231	4.06792	231	4.0781	231	4.02343	231	4.08522	231	4.12325	231	4.10228	231	4.11263	231	4.0901	231	4.10907	231	4.07951	231	4.17835	231	4.1934	231	4.13557	231	4.11975	231	4.13086	231	4.1704	231	4.20323	231	4.17273
230.5	3.96524	230.5	3.93323	230.5	3.98198	230.5	4.01997	230.5	3.96633	230.5	3.95426	230.5	3.99871	230.5	4.01345	230.5	4.06423	230.5	4.08484	230.5	4.03751	230.5	4.03482	230.5	4.08121	230.5	4.17383	230.5	4.11364	230.5	4.0905	230.5	4.13656	230.5	4.12841	230.5	4.09489	230.5	4.14878	230.5	4.15004	230.5	4.15189	230.5	4.08221	230.5	4.16135	230.5	4.19861
230	3.87905	230	3.87642	230	3.89473	230	3.89599	230	3.94814	230	3.86674	230	3.90169	230	3.98102	230	4.01997	230	3.97693	230	3.98284	230	3.99866	230	4.00092	230	4.04543	230	4.093	230	4.02178	230	4.01603	230	4.0593	230	4.10868	230	3.98507	230	4.10861	230	4.11732	230	4.11056	230	4.14062	230	4.13913
[truncated: 38 more columns]
